# Supplementary material for: Detecting archaic introgression using an unadmixed outgroup
Source: PLoS Genet. 2018 Sep 18;14(9):e1007641. doi: 10.1371/journal.pgen.1007641 (PMC6161914; doi:10.1371/journal.pgen.1007641)
Supplement: S2 Dataset — The python script is using the Msprime package to simulate whole genome sequences under a given scenario. (PY) [file pgen.1007641.s009.py]

#!/usr/bin/python

import msprime as msp
import time
import numpy as np
import sys
import math

_, chrom, admixtureproportion = sys.argv


# Generation time, mutation rate and recomination rate
gen_time = 29.0 
mu = 1.25e-8 

# Population sizes
N_DE = 7419
N_AR = 5000
N_AF = 27122
N_Europe = 3899
N_Asia = 5054
N_ME = 4947

N_ancestral_eurasians = 7264
N_ancestral_humans = 23275
N_neanderthal_human_ancestral = 18296

N_bottleneck_Aus = 136
N_bottleneck_eurasians = 1305
N_bottleneck_nonAfricans = 781

# Split Times
T_human_archaic = 656908 / gen_time
T_bottleneck_nonAfricans = 72041 / gen_time
T_australian = 57944 / gen_time
T_eurasians = 57100 / gen_time
T_europa_asia = 41997 / gen_time

# Bottleneck duration
T_bottlenecks = 100

# Admixture times
T_GF_DE = 43945 / gen_time

# Number of samples
n_AF = 500
n_ME = 20
n_DE = 2
n_Asians = 100
n_europeans = 100
t_DE = 2330.0 

samples = [msp.Sample(0, 0)] * n_AF + [msp.Sample(3, 0)] * n_ME + [msp.Sample(4, t_DE)] * n_DE + [msp.Sample(2, 0)] * n_Asians+ [msp.Sample(1, 0)] * n_europeans

population_configurations = [
    msp.PopulationConfiguration(initial_size = N_AF),
    msp.PopulationConfiguration(initial_size = N_Europe),
    msp.PopulationConfiguration(initial_size = N_Asia),
    msp.PopulationConfiguration(initial_size = N_ME), 
    msp.PopulationConfiguration(initial_size = N_DE)
]

demographic_events = [
    
    # Europa and asia merge and change the amount of sharing with australians and ghost
    msp.MassMigration(
        time = T_europa_asia, source = 2, destination = 1, proportion = 1.0),

    msp.PopulationParametersChange(
        time = T_europa_asia, initial_size = N_ancestral_eurasians, growth_rate = 0, population_id = 1),

    # Denisovan admixture into australians
    msp.MassMigration(
            time = T_GF_DE, source = 3, destination = 4, proportion = float(admixtureproportion)/100.0),

    # Eurasians experience bottleneck; Australian bottleneck onset
    msp.PopulationParametersChange(
        time = T_eurasians - T_bottlenecks, initial_size = N_bottleneck_eurasians, growth_rate = 0, population_id = 1),

    msp.PopulationParametersChange(
        time = T_australian - T_bottlenecks, initial_size = N_bottleneck_Aus, growth_rate = 0, population_id = 3),

    msp.PopulationParametersChange(
        time = T_eurasians, initial_size = N_ancestral_eurasians, growth_rate = 0, population_id = 1),

    # Australians merge into Eurasian
    msp.MassMigration(
        time = T_australian, source = 3, destination = 1, proportion = 1.0),

    # Out of africa bottleneck in Eurasians
    msp.PopulationParametersChange(
        time = T_bottleneck_nonAfricans - T_bottlenecks, initial_size = N_bottleneck_nonAfricans, growth_rate = 0, population_id = 1),

    # Eurasians finish bottleneck and merge into Africans
    msp.MassMigration(
        time = T_bottleneck_nonAfricans, source = 1, destination = 0, proportion = 1.0),
    msp.PopulationParametersChange(
        time = T_bottleneck_nonAfricans, initial_size = N_ancestral_humans, growth_rate = 0, population_id = 0),


    # Denisova migrate into human population 650,000 years ago
    msp.MassMigration(
        time = T_human_archaic, source = 4, destination = 0, proportion = 1.0),

    msp.PopulationParametersChange(
         time = T_human_archaic, initial_size = N_neanderthal_human_ancestral, growth_rate = 0, population_id = 0), 
 

]


'''
Run simulations

Get recombination map from
http://bochet.gcc.biostat.washington.edu/beagle/genetic_maps/
'''


map_file = '../helperfiles/Recombination_map/genetic_map_GRCh37_chr{}.txt'.format(chrom)
recomb_map = msp.RecombinationMap.read_hapmap(map_file)

start = time.time()
ts = msp.simulate(
    samples = samples,
    population_configurations = population_configurations,
    demographic_events = demographic_events,
    #length = seq_len, recombination_rate = rec_rate,
    recombination_map = recomb_map,
    mutation_rate = mu,
    record_migrations = True
    #num_replicates = n_rep
)

end = time.time()

print("Finish simulating chromosome {}. Time: {}".format(chrom, end - start))

'''
Tag introgressed segments
'''

seq_len = ts.get_sequence_length()
start = time.time()
ME_ids = ts.get_samples(3)
de_seg = {i: [] for i in ME_ids}
ar_seg = {i: [] for i in ME_ids}
for mr in ts.migrations():
    if mr.source == 3 and mr.dest == 4:
        for tree in ts.trees(leaf_lists=True):
            if mr.left > tree.get_interval()[0]:
                continue
            if mr.right <= tree.get_interval()[0]:
                break
            for l in tree.leaves(mr.node):
                if l in ME_ids:
                    # print(l)
                    de_seg[l].append(tree.get_interval())

def combine_segs(segs, get_segs = False):
    merged = np.empty([0, 2])
    if len(segs) == 0:
        if get_segs:
            return([])
        else:
            return(0)
    sorted_segs = segs[np.argsort(segs[:, 0]), :]
    for higher in sorted_segs:
        if len(merged) == 0:
            merged = np.vstack([merged, higher])            
        else:
            lower = merged[-1, :]
            if higher[0] <= lower[1]:
                upper_bound = max(lower[1], higher[1])
                merged[-1, :] = (lower[0], upper_bound) 
            else:
                merged = np.vstack([merged, higher])
    if get_segs:
        return(merged)
    else:
        return(np.sum(merged[:, 1] - merged[:, 0])/seq_len)

true_de_prop = [combine_segs(np.array(de_seg[i])) for i in sorted(de_seg.keys())]
true_de_segs = [combine_segs(np.array(de_seg[i]), True) for i in sorted(de_seg.keys())]
print("Denisovan ancestry: ", true_de_prop)

end = time.time()


for i, s in enumerate(true_de_segs):
    np.savetxt('truth/one_gene_flow_REC_chr{}_{}_hap{}_de.txt'.format(chrom, admixtureproportion, i), s, fmt = "%.4f", delimiter = "\t") 


ts.dump('res/one_gene_flow_REC_chr{}.{}.treeseq'.format(chrom, admixtureproportion))    

'''
Filter SNPs
'''
id_AF = ts.get_samples(0)
id_EUROPEANS = ts.get_samples(1)
id_ASIANS = ts.get_samples(2)
id_ME = ts.get_samples(3)
id_DE = ts.get_samples(4)
filtered_mut = []

def remove_africa(ts):
    sites = msp.SiteTable()
    mutations = msp.MutationTable()

    id_AF = ts.get_samples(0)
    id_EUROPEANS = ts.get_samples(1)
    id_ASIANS = ts.get_samples(2)

    for tree in ts.trees():
        for site in tree.sites():
            mut = site.mutations[0]
            for leaf in tree.leaves(mut.node):
                if leaf in id_AF or leaf in id_EUROPEANS or leaf in id_ASIANS:
                    break
            else:
                site_id = sites.add_row(
                        position=site.position,
                        ancestral_state=site.ancestral_state)
                mutations.add_row(
                        site=site_id, node=mut.node, derived_state=mut.derived_state)
    tables = ts.dump_tables()
    new_ts = msp.load_tables(
        nodes=tables.nodes, edges=tables.edges, sites=sites, mutations=mutations)
    return new_ts

ts = remove_africa(ts)


'''
Get observations
'''

def hapstr_to_mat(input_hap_list):
    res = np.array([map(int, list(hap)) for hap in input_hap_list])
    return(res)

ME_ids = ts.get_samples(3)
snploc = np.array([m.position for m in ts.mutations()])
haplist = list(ts.haplotypes())

ME_haps = hapstr_to_mat([haplist[i] for i in ME_ids])

for hap in ME_haps:
    print hap, 'hets', np.sum(hap == 1), 'zeros', np.sum(hap == 0), 'total', np.sum(hap == 1) + np.sum(hap == 0)

ME_genos = ME_haps[range(0, len(ME_ids), 2), :] + ME_haps[range(1, len(ME_ids), 2), :]

for geno in ME_genos:
    print geno, 'hets', np.sum(geno == 1), 'homs', np.sum(geno == 2)


sfs = np.bincount(np.sum(ME_genos[:, np.any(ME_genos, axis=0)], axis = 0))
ME_table = np.vstack([snploc, ME_genos])[:, np.any(ME_genos, axis=0)].T


print("Het per ind: %f" % (np.sum(ME_genos == 1)/float(len(ME_ids)/2)))
print("Homo per ind: %f" % (np.sum(ME_genos == 2)/float(len(ME_ids)/2)))
print("SFS: ")
print(", ".join(["%.4f" % s for s in sfs[1:]/float(np.sum(sfs))]))
print(", ".join([str(s) for s in sfs[1:]]))
print("")


'''
Write geno and counts in window to files
'''

win_size = 1000
outfile_geno = 'obs/geno_one_gene_flow_REC_chr{}.{}.txt'.format(chrom, admixtureproportion)
np.savetxt(outfile_geno, ME_table, fmt=['%.4f'] + ['%d'] * 10, delimiter='\t')

obs_file = open('obs/obs_one_gene_flow_REC_chr{}.{}.txt'.format(chrom, admixtureproportion), 'wb')
win_num = int(np.floor(seq_len/float(win_size)))

for win_idx in range(win_num):
    start_idx, end_idx = np.searchsorted(ME_table[:, 0], [win_idx * win_size, (win_idx + 1) * win_size])
    counts = np.sum(ME_table[start_idx:end_idx, 1:].astype('bool'), axis = 0)
    double_homo_counts = np.sum(ME_table[start_idx:end_idx, 1:], axis = 0)
    obs_file.write('\t'.join(counts.astype('int').astype('str')) + '\n')

obs_file.close()
