# Supplementary material for: Detecting archaic introgression using an unadmixed outgroup
Source: PLoS Genet. 2018 Sep 18;14(9):e1007641. doi: 10.1371/journal.pgen.1007641 (PMC6161914; doi:10.1371/journal.pgen.1007641)
Supplement: S3 Dataset — In the tab “Simulated data parameters” a table with each of the 15 simulated individuals. For each individual the parameter estimates from the model and the corresponding demographic parameter is shown. In the tab “Simulated data precision_sens” the precision and sensitivity are shown for each individual with different cutoffs. (XLSX) [file pgen.1007641.s010.xlsx]

## Sheet: Simulated data parameters
name	scenario	Admixture	haploid	Overallscenario	Emission_value1	Emission_value2	p	q	Admixture_time	Admixture_proportion	Coalescence_with_Human (estimated)	Coalescence_with_Archaic (estimated)	coaltimesarchaic (Simulated)	coaltimeshuman (simualted)
ind0	Ideal	0	diploid	Ideal	0.0594045	0.203128	0.995218	0.934062	5694.13	3.49951	2376.18	13874.1	26313.7	2963.53
ind1	Ideal	0	diploid	Ideal	0.0590168	0.20588	0.995392	0.935702	5550.19	3.45958	2360.67	14109.7	26313.7	2963.53
ind2	Ideal	0	diploid	Ideal	0.0594263	0.213073	0.995489	0.932076	5848.3	3.21366	2377.05	14668.8	26313.7	2963.53
ind3	Ideal	0	diploid	Ideal	0.0600001	0.214626	0.995858	0.934191	5656.62	3.05085	2400.01	14770.1	26313.7	2963.53
ind4	Ideal	0	diploid	Ideal	0.0597188	0.213269	0.995655	0.931484	5890.74	3.07319	2388.75	14672.8	26313.7	2963.53
indhap0	Ideal	0	haploid	Ideal	0.0337123	0.184587	0.997194	0.92394	6572.19	3.55847	2696.98	14767	26313.7	2963.53
indhap1	Ideal	0	haploid	Ideal	0.0336175	0.188917	0.997217	0.921434	6779.09	3.42092	2689.4	15113.3	26313.7	2963.53
indhap2	Ideal	0	haploid	Ideal	0.0332742	0.181862	0.997043	0.925266	6474.23	3.80626	2661.93	14549	26313.7	2963.53
indhap3	Ideal	0	haploid	Ideal	0.0334173	0.190644	0.997191	0.920726	6840.29	3.42267	2673.38	15251.5	26313.7	2963.53
indhap4	Ideal	0	haploid	Ideal	0.0336941	0.200077	0.997284	0.915474	7270.18	3.1132	2695.53	16006.2	26313.7	2963.53
indREC0	Recombination	0	diploid	rec_missing	0.0629775	0.276031	0.99897	0.966532	2831.91	1.51531	2519.1	19563.4	26409.1	2948.58
indREC1	Recombination	0	diploid	rec_missing	0.0615758	0.260301	0.99875	0.965506	2926.6	1.77981	2463.03	18361	26409.1	2948.58
indREC2	Recombination	0	diploid	rec_missing	0.062488	0.262687	0.998969	0.969385	2594.23	1.65543	2499.52	18515.4	26409.1	2948.58
indREC3	Recombination	0	diploid	rec_missing	0.0621697	0.271903	0.998881	0.966708	2820.94	1.65269	2486.79	19265.4	26409.1	2948.58
indREC4	Recombination	0	diploid	rec_missing	0.0629092	0.288629	0.998981	0.965359	2929.23	1.44982	2516.37	20574	26409.1	2948.58
indREChap0	Recombination	0	haploid	rec_missing	0.0350151	0.222904	0.999334	0.969708	2579.83	2.14985	2801.2	17832.3	26409.1	2948.58
indREChap1	Recombination	0	haploid	rec_missing	0.0349756	0.230286	0.999282	0.967782	2744.69	2.1802	2798.05	18422.9	26409.1	2948.58
indREChap2	Recombination	0	haploid	rec_missing	0.0347083	0.22172	0.999259	0.967807	2744.47	2.24857	2776.67	17737.6	26409.1	2948.58
indREChap3	Recombination	0	haploid	rec_missing	0.0349084	0.221245	0.999229	0.966885	2823.86	2.27524	2792.67	17699.6	26409.1	2948.58
indREChap4	Recombination	0	haploid	rec_missing	0.03535	0.241662	0.999416	0.970286	2524.85	1.92745	2828	19333	26409.1	2948.58
ind0	Ideal	0.5	diploid	Ideal	0.0656643	0.437898	0.999051	0.95734	3594.59	1.10059	2626.57	32405.3	36307.5	3131.5
ind1	Ideal	0.5	diploid	Ideal	0.065493	0.431254	0.998966	0.954651	3822.17	1.12702	2619.72	31880.6	36307.5	3131.5
ind2	Ideal	0.5	diploid	Ideal	0.0659447	0.447263	0.999079	0.95857	3490.91	1.09909	2637.79	33143.2	36307.5	3131.5
ind3	Ideal	0.5	diploid	Ideal	0.0653343	0.43705	0.999017	0.958748	3478.57	1.17698	2613.37	32350.6	36307.5	3131.5
ind4	Ideal	0.5	diploid	Ideal	0.0656911	0.429263	0.998904	0.952861	3973.9	1.14892	2627.65	31713.4	36307.5	3131.5
indhap0	Ideal	0.5	haploid	Ideal	0.0361909	0.378423	0.999097	0.94025	5054.41	1.48894	2895.27	30273.8	36307.5	3131.5
indhap1	Ideal	0.5	haploid	Ideal	0.0365672	0.36729	0.999168	0.948565	4355.55	1.5917	2925.37	29383.2	36307.5	3131.5
indhap2	Ideal	0.5	haploid	Ideal	0.0363374	0.37192	0.999069	0.938854	5173.1	1.4999	2906.99	29753.6	36307.5	3131.5
indhap3	Ideal	0.5	haploid	Ideal	0.036345	0.368384	0.999149	0.94793	4410.08	1.60765	2907.6	29470.7	36307.5	3131.5
indhap4	Ideal	0.5	haploid	Ideal	0.036701	0.389118	0.999252	0.951176	4131.02	1.50872	2936.08	31129.5	36307.5	3131.5
indREC0	Recombination	0.5	diploid	rec_missing	0.0648526	0.455842	0.999559	0.980171	1670.81	1.09952	2594.11	33873.3	36085	3096.33
indREC1	Recombination	0.5	diploid	rec_missing	0.0653884	0.459253	0.999602	0.982845	1446.22	1.14771	2615.54	34124.7	36085	3096.33
indREC2	Recombination	0.5	diploid	rec_missing	0.0658195	0.444288	0.999564	0.981768	1537.53	1.18105	2632.78	32910.3	36085	3096.33
indREC3	Recombination	0.5	diploid	rec_missing	0.0659602	0.472904	0.999601	0.981571	1552.37	1.06979	2638.41	35193.9	36085	3096.33
indREC4	Recombination	0.5	diploid	rec_missing	0.0653094	0.447751	0.999522	0.979031	1767.29	1.12591	2612.38	33207.7	36085	3096.33
indREChap0	Recombination	0.5	haploid	rec_missing	0.0359977	0.385542	0.999648	0.975673	2056.57	1.42579	2879.82	30843.4	36085	3096.33
indREChap1	Recombination	0.5	haploid	rec_missing	0.0360813	0.399434	0.999661	0.977401	1911.5	1.4796	2886.5	31954.7	36085	3096.33
indREChap2	Recombination	0.5	haploid	rec_missing	0.0362672	0.385262	0.999684	0.980124	1682.64	1.56503	2901.37	30820.9	36085	3096.33
indREChap3	Recombination	0.5	haploid	rec_missing	0.0365965	0.407874	0.999733	0.98106	1600.55	1.39014	2927.72	32629.9	36085	3096.33
indREChap4	Recombination	0.5	haploid	rec_missing	0.0367536	0.408869	0.999721	0.979505	1731.15	1.343	2940.29	32709.5	36085	3096.33
ind0	Ideal	1	diploid	Ideal	0.0657557	0.47882	0.999077	0.971472	2415.79	1.59198	2630.23	35675.3	36639.8	3116.1
ind1	Ideal	1	diploid	Ideal	0.0656047	0.472251	0.999052	0.970405	2505.77	1.57612	2624.19	35155.9	36639.8	3116.1
ind2	Ideal	1	diploid	Ideal	0.0654155	0.469608	0.999019	0.970283	2517.33	1.62426	2616.62	34952	36639.8	3116.1
ind3	Ideal	1	diploid	Ideal	0.0656189	0.466285	0.99902	0.96917	2610.03	1.56442	2624.76	34678	36639.8	3116.1
ind4	Ideal	1	diploid	Ideal	0.0658751	0.463968	0.99902	0.968723	2647.24	1.54319	2635	34482.5	36639.8	3116.1
indhap0	Ideal	1	haploid	Ideal	0.0366896	0.424482	0.999309	0.966499	2849.38	2.02216	2935.17	33958.5	36639.8	3116.1
indhap1	Ideal	1	haploid	Ideal	0.0365335	0.429887	0.999283	0.961657	3255.01	1.83494	2922.68	34390.9	36639.8	3116.1
indhap2	Ideal	1	haploid	Ideal	0.036787	0.426636	0.99928	0.962089	3219.26	1.86398	2942.96	34130.9	36639.8	3116.1
indhap3	Ideal	1	haploid	Ideal	0.0364964	0.425095	0.99931	0.964745	2995.47	1.92054	2919.71	34007.6	36639.8	3116.1
indhap4	Ideal	1	haploid	Ideal	0.0364992	0.420348	0.999285	0.964542	3014.36	1.97528	2919.94	33627.9	36639.8	3116.1
indREC0	Recombination	1	diploid	rec_missing	0.0653526	0.473825	0.999491	0.980829	1618.83	1.31119	2614.11	35291.9	36411.4	3090.64
indREC1	Recombination	1	diploid	rec_missing	0.0654541	0.464727	0.999539	0.983848	1365.2	1.40727	2618.16	34560	36411.4	3090.64
indREC2	Recombination	1	diploid	rec_missing	0.0656249	0.456517	0.999452	0.980358	1659.68	1.37532	2625	33896.4	36411.4	3090.64
indREC3	Recombination	1	diploid	rec_missing	0.0662701	0.483858	0.999536	0.982587	1470.4	1.31483	2650.8	36057.8	36411.4	3090.64
indREC4	Recombination	1	diploid	rec_missing	0.0650611	0.442419	0.999473	0.981118	1595.46	1.37623	2602.44	32791.1	36411.4	3090.64
indREChap0	Recombination	1	haploid	rec_missing	0.0365231	0.430265	0.999667	0.979171	1763.44	1.5714	2921.85	34421.2	36411.4	3090.64
indREChap1	Recombination	1	haploid	rec_missing	0.0367889	0.420208	0.999655	0.977975	1864.16	1.5415	2943.11	33616.6	36411.4	3090.64
indREChap2	Recombination	1	haploid	rec_missing	0.0365253	0.401347	0.999624	0.978062	1859.47	1.68496	2922.02	32107.8	36411.4	3090.64
indREChap3	Recombination	1	haploid	rec_missing	0.0369149	0.426985	0.999714	0.983631	1387.97	1.71845	2953.19	34158.8	36411.4	3090.64
indREChap4	Recombination	1	haploid	rec_missing	0.0366335	0.387738	0.999649	0.978169	1848.53	1.58328	2930.68	31019	36411.4	3090.64
ind0	Ideal	2	diploid	Ideal	0.0661332	0.490684	0.998755	0.975305	2109.81	2.45844	2645.33	36609.4	36529.4	3124.8
ind1	Ideal	2	diploid	Ideal	0.0659876	0.486626	0.998797	0.975636	2080.42	2.40963	2639.51	36290.5	36529.4	3124.8
ind2	Ideal	2	diploid	Ideal	0.0659317	0.484689	0.998739	0.975864	2063.89	2.54499	2637.27	36137.8	36529.4	3124.8
ind3	Ideal	2	diploid	Ideal	0.0658895	0.484469	0.998718	0.97396	2223.41	2.40265	2635.58	36122	36529.4	3124.8
ind4	Ideal	2	diploid	Ideal	0.0660522	0.485732	0.998798	0.974902	2141.57	2.33778	2642.09	36216.5	36529.4	3124.8
indhap0	Ideal	2	haploid	Ideal	0.0368309	0.442611	0.999159	0.970361	2540.05	2.76076	2946.47	35408.9	36529.4	3124.8
indhap1	Ideal	2	haploid	Ideal	0.0368161	0.442909	0.999136	0.970231	2552.79	2.82194	2945.29	35432.7	36529.4	3124.8
indhap2	Ideal	2	haploid	Ideal	0.0367714	0.443256	0.999189	0.971498	2442.75	2.76819	2941.71	35460.5	36529.4	3124.8
indhap3	Ideal	2	haploid	Ideal	0.0368585	0.437683	0.99915	0.970455	2532.9	2.7958	2948.68	35014.6	36529.4	3124.8
indhap4	Ideal	2	haploid	Ideal	0.0368985	0.440765	0.999144	0.971617	2436.59	2.92784	2951.88	35261.2	36529.4	3124.8
indREC0	Recombination	2	diploid	rec_missing	0.0659902	0.47951	0.99934	0.985802	1210.61	2.27047	2639.61	35721.2	36449.5	3112.49
indREC1	Recombination	2	diploid	rec_missing	0.0659573	0.479847	0.999304	0.985643	1225.4	2.36778	2638.29	35749.5	36449.5	3112.49
indREC2	Recombination	2	diploid	rec_missing	0.065321	0.469584	0.999267	0.985766	1216.74	2.51022	2612.84	34953.9	36449.5	3112.49
indREC3	Recombination	2	diploid	rec_missing	0.0654763	0.471611	0.999324	0.986217	1176.74	2.39372	2619.05	35109.8	36449.5	3112.49
indREC4	Recombination	2	diploid	rec_missing	0.0662648	0.482227	0.99933	0.98525	1257.11	2.22221	2650.59	35927.6	36449.5	3112.49
indREChap0	Recombination	2	haploid	rec_missing	0.0370092	0.43722	0.999536	0.983435	1419.06	2.72247	2960.73	34977.6	36449.5	3112.49
indREChap1	Recombination	2	haploid	rec_missing	0.0374081	0.418246	0.99956	0.983299	1428.43	2.56872	2992.65	33459.7	36449.5	3112.49
indREChap2	Recombination	2	haploid	rec_missing	0.0370939	0.435148	0.999547	0.984632	1318.39	2.86336	2967.51	34811.9	36449.5	3112.49
indREChap3	Recombination	2	haploid	rec_missing	0.0366257	0.434973	0.999533	0.982395	1505.96	2.58389	2930.05	34797.9	36449.5	3112.49
indREChap4	Recombination	2	haploid	rec_missing	0.0366483	0.42801	0.999533	0.983907	1379.99	2.82086	2931.87	34240.8	36449.5	3112.49
ind0	Ideal	3	diploid	Ideal	0.0662138	0.493835	0.998569	0.978599	1843.05	3.23584	2648.55	36858.3	36428.6	3122.43
ind1	Ideal	3	diploid	Ideal	0.0656723	0.493274	0.998506	0.977288	1954.92	3.18529	2626.89	36835	36428.6	3122.43
ind2	Ideal	3	diploid	Ideal	0.0655182	0.493581	0.998511	0.977895	1904.1	3.25843	2620.73	36865.8	36428.6	3122.43
ind3	Ideal	3	diploid	Ideal	0.0659699	0.494145	0.998616	0.978832	1821.66	3.16501	2638.79	36892.8	36428.6	3122.43
ind4	Ideal	3	diploid	Ideal	0.0659011	0.496033	0.998529	0.977973	1896.83	3.23055	2636.05	37046.6	36428.6	3122.43
indhap0	Ideal	3	haploid	Ideal	0.0369224	0.443401	0.999055	0.975148	2149.77	3.66226	2953.79	35472.1	36428.6	3122.43
indhap1	Ideal	3	haploid	Ideal	0.0371523	0.451897	0.999091	0.975098	2150.89	3.52232	2972.18	36151.8	36428.6	3122.43
indhap2	Ideal	3	haploid	Ideal	0.0367458	0.44925	0.999049	0.97377	2265.02	3.49703	2939.67	35940	36428.6	3122.43
indhap3	Ideal	3	haploid	Ideal	0.0366917	0.44699	0.999013	0.973518	2289.07	3.59398	2935.34	35759.2	36428.6	3122.43
indhap4	Ideal	3	haploid	Ideal	0.0370273	0.449316	0.999031	0.974556	2201.07	3.66965	2962.18	35945.3	36428.6	3122.43
indREC0	Recombination	3	diploid	rec_missing	0.0656077	0.492665	0.999059	0.987428	1086.9	3.60796	2624.31	36788.9	36334.9	3114.28
indREC1	Recombination	3	diploid	rec_missing	0.0659587	0.499909	0.999062	0.986696	1147.74	3.40381	2638.35	37354.4	36334.9	3114.28
indREC2	Recombination	3	diploid	rec_missing	0.0661965	0.497663	0.999108	0.987953	1041.04	3.56856	2647.86	37165.2	36334.9	3114.28
indREC3	Recombination	3	diploid	rec_missing	0.0661421	0.501855	0.999031	0.98597	1209.54	3.33818	2645.68	37502.7	36334.9	3114.28
indREC4	Recombination	3	diploid	rec_missing	0.066409	0.503334	0.999078	0.987111	1112.56	3.45486	2656.36	37610.3	36334.9	3114.28
indREChap0	Recombination	3	haploid	rec_missing	0.0366123	0.442321	0.999421	0.985665	1242.83	3.88512	2928.98	35385.7	36334.9	3114.28
indREChap1	Recombination	3	haploid	rec_missing	0.0369719	0.450394	0.999403	0.985893	1225.34	4.06107	2957.75	36031.5	36334.9	3114.28
indREChap2	Recombination	3	haploid	rec_missing	0.0370846	0.450557	0.999427	0.985555	1251.49	3.81443	2966.77	36044.5	36334.9	3114.28
indREChap3	Recombination	3	haploid	rec_missing	0.0368159	0.450949	0.999394	0.984819	1315.61	3.83919	2945.27	36075.9	36334.9	3114.28
indREChap4	Recombination	3	haploid	rec_missing	0.0367936	0.444353	0.999414	0.987043	1128.6	4.33055	2943.48	35548.3	36334.9	3114.28
ind0	Ideal	4	diploid	Ideal	0.0660586	0.494971	0.998283	0.979327	1794.26	3.98614	2642.34	36955.3	36331.1	3123.26
ind1	Ideal	4	diploid	Ideal	0.065875	0.493805	0.998237	0.978895	1832.19	4.00849	2635	36869.4	36331.1	3123.26
ind2	Ideal	4	diploid	Ideal	0.0656138	0.498217	0.99823	0.978945	1828.34	4.03427	2624.55	37232.8	36331.1	3123.26
ind3	Ideal	4	diploid	Ideal	0.0658602	0.499309	0.99824	0.97886	1834.97	3.99589	2634.41	37310.3	36331.1	3123.26
ind4	Ideal	4	diploid	Ideal	0.0659658	0.496684	0.998208	0.978612	1856.96	4.02001	2638.63	37096.1	36331.1	3123.26
indhap0	Ideal	4	haploid	Ideal	0.0368635	0.446386	0.998905	0.975662	2119.36	4.30486	2949.08	35710.9	36331.1	3123.26
indhap1	Ideal	4	haploid	Ideal	0.0367819	0.450929	0.998913	0.976329	2063.17	4.3912	2942.56	36074.3	36331.1	3123.26
indhap2	Ideal	4	haploid	Ideal	0.0368741	0.449134	0.998868	0.975105	2168.9	4.34914	2949.92	35930.7	36331.1	3123.26
indhap3	Ideal	4	haploid	Ideal	0.0368991	0.446723	0.998877	0.97564	2123.56	4.4065	2951.93	35737.9	36331.1	3123.26
indhap4	Ideal	4	haploid	Ideal	0.0369278	0.448115	0.998884	0.976734	2031.81	4.57802	2954.23	35849.2	36331.1	3123.26
indREC0	Recombination	4	diploid	rec_missing	0.0665012	0.504223	0.998891	0.98788	1056.16	4.37321	2660.05	37677.8	36084.4	3096.4
indREC1	Recombination	4	diploid	rec_missing	0.06654	0.506071	0.998867	0.987501	1088.82	4.33445	2661.6	37824.1	36084.4	3096.4
indREC2	Recombination	4	diploid	rec_missing	0.0664212	0.502848	0.998884	0.988207	1029.28	4.51795	2656.85	37571	36084.4	3096.4
indREC3	Recombination	4	diploid	rec_missing	0.0659952	0.491438	0.998896	0.988004	1045.66	4.39748	2639.81	36675.3	36084.4	3096.4
indREC4	Recombination	4	diploid	rec_missing	0.066593	0.499295	0.998862	0.988014	1046.28	4.53209	2663.72	37279.9	36084.4	3096.4
indREChap0	Recombination	4	haploid	rec_missing	0.0371472	0.44982	0.999311	0.986136	1212.74	4.73449	2971.77	35985.6	36084.4	3096.4
indREChap1	Recombination	4	haploid	rec_missing	0.0367379	0.455227	0.999299	0.986802	1158.23	5.04559	2939.03	36418.2	36084.4	3096.4
indREChap2	Recombination	4	haploid	rec_missing	0.0369297	0.45158	0.999283	0.985835	1240.12	4.81708	2954.37	36126.4	36084.4	3096.4
indREChap3	Recombination	4	haploid	rec_missing	0.0373211	0.459716	0.999319	0.986715	1163.8	4.87284	2985.69	36777.3	36084.4	3096.4
indREChap4	Recombination	4	haploid	rec_missing	0.0371084	0.452906	0.999302	0.986145	1212.72	4.79563	2968.67	36232.5	36084.4	3096.4
ind0	Ideal	5	diploid	Ideal	0.0660012	0.499515	0.99796	0.981334	1640.49	5.1818	2640.05	37321.2	36344.2	3109.65
ind1	Ideal	5	diploid	Ideal	0.065814	0.499587	0.997926	0.98064	1699.76	5.08312	2632.56	37334.4	36344.2	3109.65
ind2	Ideal	5	diploid	Ideal	0.0657874	0.500637	0.997904	0.980437	1717.6	5.08457	2631.5	37419.5	36344.2	3109.65
ind3	Ideal	5	diploid	Ideal	0.0654748	0.502518	0.997895	0.980594	1704.83	5.14397	2618.99	37582.5	36344.2	3109.65
ind4	Ideal	5	diploid	Ideal	0.0655345	0.497416	0.997866	0.980785	1690.19	5.26134	2621.38	37171.9	36344.2	3109.65
indhap0	Ideal	5	haploid	Ideal	0.0369132	0.453768	0.99871	0.978383	1908.87	5.62942	2953.06	36301.5	36344.2	3109.65
indhap1	Ideal	5	haploid	Ideal	0.0369427	0.454767	0.998722	0.978349	1910.74	5.57341	2955.42	36381.3	36344.2	3109.65
indhap2	Ideal	5	haploid	Ideal	0.0365294	0.450168	0.998687	0.977289	2002	5.46742	2922.35	36013.4	36344.2	3109.65
indhap3	Ideal	5	haploid	Ideal	0.0369798	0.452805	0.998721	0.978737	1878.47	5.67376	2958.39	36224.4	36344.2	3109.65
indhap4	Ideal	5	haploid	Ideal	0.0367312	0.453148	0.998688	0.978059	1937.74	5.64258	2938.5	36251.8	36344.2	3109.65
indREC0	Recombination	5	diploid	rec_missing	0.0665037	0.50287	0.998718	0.98801	1052.57	5.07594	2660.15	37569.4	36086.4	3091.04
indREC1	Recombination	5	diploid	rec_missing	0.0663209	0.494347	0.998622	0.98787	1068.24	5.374	2652.84	36894.9	36086.4	3091.04
indREC2	Recombination	5	diploid	rec_missing	0.0663686	0.503552	0.998688	0.987897	1063.2	5.14103	2654.75	37629.4	36086.4	3091.04
indREC3	Recombination	5	diploid	rec_missing	0.0665534	0.498254	0.998651	0.987759	1076.32	5.22098	2662.14	37198.2	36086.4	3091.04
indREC4	Recombination	5	diploid	rec_missing	0.0663266	0.506746	0.998667	0.987377	1107.48	5.01473	2653.06	37886.7	36086.4	3091.04
indREChap0	Recombination	5	haploid	rec_missing	0.036987	0.454477	0.999208	0.986553	1186.64	5.56337	2958.96	36358.2	36086.4	3091.04
indREChap1	Recombination	5	haploid	rec_missing	0.0369659	0.449443	0.99919	0.986446	1196.97	5.63787	2957.27	35955.4	36086.4	3091.04
indREChap2	Recombination	5	haploid	rec_missing	0.0368289	0.446054	0.999157	0.986445	1199.8	5.85214	2946.31	35684.3	36086.4	3091.04
indREChap3	Recombination	5	haploid	rec_missing	0.0371408	0.450252	0.999148	0.986301	1212.62	5.85787	2971.26	36020.2	36086.4	3091.04
indREChap4	Recombination	5	haploid	rec_missing	0.0368352	0.447422	0.999184	0.98689	1160.48	5.85991	2946.82	35793.8	36086.4	3091.04
ind0	Ideal	6	diploid	Ideal	0.0656301	0.501883	0.997603	0.981945	1604.48	6.22511	2625.2	37525.4	36480.4	3108.41
ind1	Ideal	6	diploid	Ideal	0.0655467	0.500673	0.99758	0.980994	1684.64	5.98459	2621.87	37432	36480.4	3108.41
ind2	Ideal	6	diploid	Ideal	0.0656712	0.503123	0.997595	0.981068	1677.87	5.97268	2626.85	37623	36480.4	3108.41
ind3	Ideal	6	diploid	Ideal	0.0657556	0.504733	0.997592	0.981282	1660.12	6.04305	2630.22	37748.4	36480.4	3108.41
ind4	Ideal	6	diploid	Ideal	0.0659376	0.50196	0.997593	0.981581	1635.17	6.1323	2637.5	37519.3	36480.4	3108.41
indhap0	Ideal	6	haploid	Ideal	0.0367173	0.455327	0.998546	0.979307	1845.57	6.56358	2937.39	36426.2	36480.4	3108.41
indhap1	Ideal	6	haploid	Ideal	0.0366882	0.454598	0.998492	0.979714	1816.17	6.91718	2935.06	36367.9	36480.4	3108.41
indhap2	Ideal	6	haploid	Ideal	0.0367535	0.453109	0.998507	0.978742	1895.89	6.56237	2940.28	36248.7	36480.4	3108.41
indhap3	Ideal	6	haploid	Ideal	0.0366932	0.455016	0.998515	0.978247	1936.48	6.38916	2935.45	36401.3	36480.4	3108.41
indhap4	Ideal	6	haploid	Ideal	0.0368194	0.458573	0.998548	0.978914	1878.12	6.44114	2945.55	36685.9	36480.4	3108.41
indREC0	Recombination	6	diploid	rec_missing	0.0658907	0.508204	0.998491	0.987535	1101.63	5.7085	2635.63	38020.7	36718.3	3056.59
indREC1	Recombination	6	diploid	rec_missing	0.0663658	0.508033	0.998555	0.987967	1062.94	5.6653	2654.63	37988	36718.3	3056.59
indREC2	Recombination	6	diploid	rec_missing	0.0663139	0.505034	0.99853	0.987335	1116.64	5.48623	2652.55	37750.2	36718.3	3056.59
indREC3	Recombination	6	diploid	rec_missing	0.0664207	0.511599	0.998555	0.987978	1062.05	5.66785	2656.83	38271.1	36718.3	3056.59
indREC4	Recombination	6	diploid	rec_missing	0.0665276	0.51196	0.998559	0.988015	1058.81	5.6693	2661.1	38295.7	36718.3	3056.59
indREChap0	Recombination	6	haploid	rec_missing	0.0365724	0.459484	0.999053	0.98627	1223.15	6.45485	2925.79	36758.7	36718.3	3056.59
indREChap1	Recombination	6	haploid	rec_missing	0.0368336	0.459876	0.999133	0.986551	1192.97	6.05564	2946.69	36790.1	36718.3	3056.59
indREChap2	Recombination	6	haploid	rec_missing	0.0368818	0.454065	0.99911	0.986507	1198.55	6.18579	2950.54	36325.2	36718.3	3056.59
indREChap3	Recombination	6	haploid	rec_missing	0.0370396	0.463217	0.999155	0.986917	1160.67	6.06884	2963.17	37057.3	36718.3	3056.59
indREChap4	Recombination	6	haploid	rec_missing	0.0366635	0.451302	0.999078	0.986034	1240.67	6.19487	2933.08	36104.2	36718.3	3056.59
ind0	Ideal	7	diploid	Ideal	0.0657616	0.502333	0.997302	0.981962	1615.53	6.95724	2630.46	37556.2	36419.8	3123.34
ind1	Ideal	7	diploid	Ideal	0.0657207	0.505608	0.997309	0.981541	1650.39	6.79433	2628.83	37819.8	36419.8	3123.34
ind2	Ideal	7	diploid	Ideal	0.0656305	0.504019	0.997334	0.981745	1632.31	6.80548	2625.22	37696.3	36419.8	3123.34
ind3	Ideal	7	diploid	Ideal	0.0659372	0.499739	0.997383	0.982266	1586.89	6.87057	2637.49	37341.7	36419.8	3123.34
ind4	Ideal	7	diploid	Ideal	0.0660699	0.504963	0.997331	0.981797	1628.09	6.83098	2642.8	37754.3	36419.8	3123.34
indhap0	Ideal	7	haploid	Ideal	0.036857	0.454023	0.998381	0.97987	1812.41	7.44478	2948.56	36321.8	36419.8	3123.34
indhap1	Ideal	7	haploid	Ideal	0.0368099	0.457652	0.998363	0.979429	1850.63	7.36971	2944.79	36612.2	36419.8	3123.34
indhap2	Ideal	7	haploid	Ideal	0.0367816	0.456798	0.998391	0.979954	1804.57	7.42903	2942.53	36543.9	36419.8	3123.34
indhap3	Ideal	7	haploid	Ideal	0.0368597	0.460245	0.998363	0.97869	1912.25	7.1322	2948.77	36819.6	36419.8	3123.34
indhap4	Ideal	7	haploid	Ideal	0.0369277	0.459098	0.998394	0.979177	1869.15	7.16224	2954.22	36727.8	36419.8	3123.34
indREC0	Recombination	7	diploid	rec_missing	0.0668479	0.508298	0.998315	0.988488	1029.56	6.8188	2673.92	37989.9	36328.5	3064.21
indREC1	Recombination	7	diploid	rec_missing	0.0660399	0.503612	0.998331	0.98848	1029.52	6.75433	2641.6	37647.4	36328.5	3064.21
indREC2	Recombination	7	diploid	rec_missing	0.0656995	0.504163	0.998299	0.988682	1014.05	6.98932	2627.98	37705.1	36328.5	3064.21
indREC3	Recombination	7	diploid	rec_missing	0.0661203	0.501965	0.99833	0.988736	1008.25	6.90259	2644.81	37512.4	36328.5	3064.21
indREC4	Recombination	7	diploid	rec_missing	0.0659983	0.507117	0.998286	0.988408	1037.4	6.88359	2639.93	37929.4	36328.5	3064.21
indREChap0	Recombination	7	haploid	rec_missing	0.0372343	0.454729	0.998945	0.986888	1180.58	7.44411	2978.74	36378.3	36328.5	3064.21
indREChap1	Recombination	7	haploid	rec_missing	0.0368608	0.458614	0.998969	0.987346	1140.36	7.53084	2948.87	36689.1	36328.5	3064.21
indREChap2	Recombination	7	haploid	rec_missing	0.0370698	0.456918	0.999009	0.987735	1104.61	7.47332	2965.58	36553.4	36328.5	3064.21
indREChap3	Recombination	7	haploid	rec_missing	0.037091	0.453795	0.998944	0.986935	1176.82	7.48104	2967.28	36303.6	36328.5	3064.21
indREChap4	Recombination	7	haploid	rec_missing	0.0364584	0.455836	0.998946	0.986945	1175.73	7.47105	2916.67	36466.9	36328.5	3064.21
ind0	Ideal	8	diploid	Ideal	0.0652736	0.505022	0.997037	0.982565	1576.38	7.83178	2610.95	37790.8	36476	3131.68
ind1	Ideal	8	diploid	Ideal	0.0656409	0.505912	0.996992	0.982652	1571.03	7.97811	2625.64	37847.3	36476	3131.68
ind2	Ideal	8	diploid	Ideal	0.0657011	0.50494	0.997031	0.982253	1602.67	7.71989	2628.04	37767.2	36476	3131.68
ind3	Ideal	8	diploid	Ideal	0.0657274	0.505229	0.997071	0.98284	1552.05	7.8626	2629.1	37789.2	36476	3131.68
ind4	Ideal	8	diploid	Ideal	0.0657799	0.505025	0.997055	0.982844	1552.36	7.90451	2631.19	37770.8	36476	3131.68
indhap0	Ideal	8	haploid	Ideal	0.0367659	0.458893	0.998226	0.980561	1767.76	8.36391	2941.27	36711.4	36476	3131.68
indhap1	Ideal	8	haploid	Ideal	0.0365174	0.456102	0.998202	0.98019	1800.67	8.32069	2921.39	36488.1	36476	3131.68
indhap2	Ideal	8	haploid	Ideal	0.0366002	0.459045	0.998163	0.980767	1755.84	8.71933	2928.02	36723.6	36476	3131.68
indhap3	Ideal	8	haploid	Ideal	0.036754	0.455915	0.998183	0.980161	1804.66	8.38861	2940.32	36473.2	36476	3131.68
indhap4	Ideal	8	haploid	Ideal	0.036737	0.459055	0.998243	0.980245	1792.61	8.1666	2938.96	36724.4	36476	3131.68
indREC0	Recombination	8	diploid	rec_missing	0.0671683	0.506789	0.998008	0.988302	1057.85	7.84618	2686.73	37856.4	36190	3135.98
indREC1	Recombination	8	diploid	rec_missing	0.066822	0.513006	0.998117	0.988069	1072.72	7.31374	2672.88	38367.6	36190	3135.98
indREC2	Recombination	8	diploid	rec_missing	0.066821	0.514829	0.998069	0.988458	1042.26	7.7194	2672.84	38513.5	36190	3135.98
indREC3	Recombination	8	diploid	rec_missing	0.0666959	0.51482	0.998095	0.988867	1007.1	7.88047	2667.84	38517.7	36190	3135.98
indREC4	Recombination	8	diploid	rec_missing	0.0668412	0.516665	0.998145	0.988385	1045.21	7.39638	2673.65	38659.5	36190	3135.98
indREChap0	Recombination	8	haploid	rec_missing	0.0373243	0.454467	0.998823	0.987413	1147.03	8.55053	2985.95	36357.3	36190	3135.98
indREChap1	Recombination	8	haploid	rec_missing	0.0373568	0.466598	0.998839	0.986877	1190.39	8.13073	2988.54	37327.8	36190	3135.98
indREChap2	Recombination	8	haploid	rec_missing	0.0372468	0.467759	0.998851	0.986612	1211.41	7.90079	2979.74	37420.7	36190	3135.98
indREChap3	Recombination	8	haploid	rec_missing	0.0371396	0.458136	0.998892	0.987066	1170.18	7.89073	2971.17	36650.9	36190	3135.98
indREChap4	Recombination	8	haploid	rec_missing	0.0373185	0.4649	0.998812	0.987259	1160.73	8.52559	2985.48	37192	36190	3135.98
ind0	Ideal	9	diploid	Ideal	0.0655813	0.509958	0.99677	0.983513	1508.56	8.9225	2623.25	38173.4	36491.5	3103.43
ind1	Ideal	9	diploid	Ideal	0.0657393	0.508181	0.996705	0.983248	1533.3	8.9531	2629.57	38024.9	36491.5	3103.43
ind2	Ideal	9	diploid	Ideal	0.0657677	0.507023	0.996613	0.983104	1549.17	9.111	2630.71	37931.2	36491.5	3103.43
ind3	Ideal	9	diploid	Ideal	0.0655047	0.505631	0.996731	0.983077	1546.4	8.80691	2620.19	37830.3	36491.5	3103.43
ind4	Ideal	9	diploid	Ideal	0.065473	0.508507	0.99664	0.9829	1564.99	8.9463	2618.92	38061.6	36491.5	3103.43
indhap0	Ideal	9	haploid	Ideal	0.0367399	0.458337	0.998046	0.981483	1705.94	9.54541	2939.19	36667	36491.5	3103.43
indhap1	Ideal	9	haploid	Ideal	0.036544	0.459506	0.998004	0.981228	1730.61	9.60999	2923.52	36760.5	36491.5	3103.43
indhap2	Ideal	9	haploid	Ideal	0.0366666	0.460358	0.998006	0.981257	1728.14	9.61684	2933.33	36828.6	36491.5	3103.43
indhap3	Ideal	9	haploid	Ideal	0.0367982	0.459493	0.998037	0.981253	1725.83	9.47693	2943.86	36759.5	36491.5	3103.43
indhap4	Ideal	9	haploid	Ideal	0.0366778	0.457915	0.998002	0.980986	1751.05	9.50993	2934.22	36633.2	36491.5	3103.43
indREC0	Recombination	9	diploid	rec_missing	0.0662731	0.510621	0.997856	0.988837	1019.59	8.76312	2650.92	38198.8	36471.8	3059.98
indREC1	Recombination	9	diploid	rec_missing	0.0670965	0.515349	0.99785	0.989072	1000.27	8.95507	2683.86	38544	36471.8	3059.98
indREC2	Recombination	9	diploid	rec_missing	0.066386	0.514413	0.997777	0.988553	1046.58	8.85215	2655.44	38497.6	36471.8	3059.98
indREC3	Recombination	9	diploid	rec_missing	0.066872	0.517845	0.997768	0.98827	1070.46	8.68693	2674.88	38752.7	36471.8	3059.98
indREC4	Recombination	9	diploid	rec_missing	0.0670834	0.518317	0.997821	0.989071	1001.52	9.06502	2683.34	38782	36471.8	3059.98
indREChap0	Recombination	9	haploid	rec_missing	0.0373639	0.454695	0.998706	0.987271	1168.61	9.22662	2989.11	36375.6	36471.8	3059.98
indREChap1	Recombination	9	haploid	rec_missing	0.0370595	0.463972	0.99873	0.987574	1141.34	9.27347	2964.76	37117.8	36471.8	3059.98
indREChap2	Recombination	9	haploid	rec_missing	0.0373997	0.46748	0.998705	0.987776	1126.62	9.58008	2991.98	37398.4	36471.8	3059.98
indREChap3	Recombination	9	haploid	rec_missing	0.0375298	0.458804	0.998731	0.987966	1108.64	9.54212	3002.39	36704.3	36471.8	3059.98
indREChap4	Recombination	9	haploid	rec_missing	0.0369552	0.462339	0.998664	0.987448	1157.4	9.6224	2956.42	36987.1	36471.8	3059.98
ind0	Ideal	10	diploid	Ideal	0.065604	0.513083	0.996457	0.983324	1537.3	9.60178	2624.16	38422.5	36565.4	3108.85
ind1	Ideal	10	diploid	Ideal	0.0655662	0.511938	0.996414	0.983142	1554.23	9.61484	2622.65	38332.4	36565.4	3108.85
ind2	Ideal	10	diploid	Ideal	0.0656782	0.512287	0.996406	0.983229	1547.33	9.67894	2627.13	38355.9	36565.4	3108.85
ind3	Ideal	10	diploid	Ideal	0.0658156	0.509769	0.99644	0.983729	1504.22	9.86124	2632.63	38148.9	36565.4	3108.85
ind4	Ideal	10	diploid	Ideal	0.065583	0.511581	0.996481	0.983523	1519.7	9.6477	2623.32	38303.2	36565.4	3108.85
indhap0	Ideal	10	haploid	Ideal	0.036627	0.464243	0.99788	0.981199	1743.49	10.1349	2930.16	37139.4	36565.4	3108.85
indhap1	Ideal	10	haploid	Ideal	0.036687	0.462263	0.997905	0.981361	1727.81	10.1027	2934.96	36981.1	36565.4	3108.85
indhap2	Ideal	10	haploid	Ideal	0.0365751	0.465446	0.997868	0.981163	1747.44	10.1684	2926.01	37235.7	36565.4	3108.85
indhap3	Ideal	10	haploid	Ideal	0.0364892	0.461729	0.997843	0.980844	1776.08	10.1213	2919.14	36938.3	36565.4	3108.85
indhap4	Ideal	10	haploid	Ideal	0.0368004	0.462926	0.997878	0.980789	1777.71	9.94549	2944.03	37034.1	36565.4	3108.85
indREC0	Recombination	10	diploid	rec_missing	0.0671323	0.513986	0.997605	0.989036	1013.42	9.84644	2685.29	38433.6	36340.9	3089.73
indREC1	Recombination	10	diploid	rec_missing	0.0670621	0.5161	0.997675	0.988988	1014.58	9.54864	2682.48	38605.5	36340.9	3089.73
indREC2	Recombination	10	diploid	rec_missing	0.0668463	0.515794	0.99772	0.98908	1004.97	9.45126	2673.85	38589.7	36340.9	3089.73
indREC3	Recombination	10	diploid	rec_missing	0.0672258	0.511503	0.997698	0.988923	1019.03	9.41121	2689.03	38231.2	36340.9	3089.73
indREC4	Recombination	10	diploid	rec_missing	0.0672418	0.512786	0.997569	0.988684	1044.28	9.70096	2689.67	38333.2	36340.9	3089.73
indREChap0	Recombination	10	haploid	rec_missing	0.0379239	0.459265	0.998571	0.987974	1121.21	10.6187	3033.91	36741.2	36340.9	3089.73
indREChap1	Recombination	10	haploid	rec_missing	0.0372544	0.467627	0.99857	0.987509	1160.11	10.2716	2980.35	37410.2	36340.9	3089.73
indREChap2	Recombination	10	haploid	rec_missing	0.0377125	0.464214	0.998588	0.987645	1147.26	10.2596	3017	37137.1	36340.9	3089.73
indREChap3	Recombination	10	haploid	rec_missing	0.0377578	0.466755	0.998627	0.987953	1118.37	10.2323	3020.63	37340.4	36340.9	3089.73
indREChap4	Recombination	10	haploid	rec_missing	0.0375279	0.46384	0.998632	0.987777	1132.59	10.0657	3002.23	37107.2	36340.9	3089.73
ind0	Ideal	12	diploid	Ideal	0.0656961	0.512469	0.99579	0.984046	1504.92	11.6551	2627.85	38369.7	36501.8	3132.05
ind1	Ideal	12	diploid	Ideal	0.0659204	0.511225	0.995971	0.984371	1470.3	11.4171	2636.82	38261.2	36501.8	3132.05
ind2	Ideal	12	diploid	Ideal	0.066127	0.512168	0.995755	0.983965	1513.08	11.689	2645.08	38328.3	36501.8	3132.05
ind3	Ideal	12	diploid	Ideal	0.0661232	0.511051	0.995754	0.983669	1537.85	11.5034	2644.93	38239.1	36501.8	3132.05
ind4	Ideal	12	diploid	Ideal	0.065398	0.510748	0.995717	0.983869	1522.69	11.7208	2615.92	38243.9	36501.8	3132.05
indhap0	Ideal	12	haploid	Ideal	0.0368112	0.461126	0.997497	0.981866	1719.75	12.1291	2944.9	36890.1	36501.8	3132.05
indhap1	Ideal	12	haploid	Ideal	0.036839	0.459476	0.997505	0.982223	1689.38	12.3085	2947.12	36758.1	36501.8	3132.05
indhap2	Ideal	12	haploid	Ideal	0.0367555	0.45955	0.997567	0.98201	1701.95	11.9145	2940.44	36764	36501.8	3132.05
indhap3	Ideal	12	haploid	Ideal	0.0371904	0.461608	0.997591	0.982465	1661.92	12.077	2975.23	36928.6	36501.8	3132.05
indhap4	Ideal	12	haploid	Ideal	0.0368339	0.461397	0.997499	0.981711	1732.51	12.0279	2946.71	36911.7	36501.8	3132.05
indREC0	Recombination	12	diploid	rec_missing	0.0667567	0.512039	0.997336	0.989327	1000.4	11.0964	2670.27	38292.8	36317.6	3056.31
indREC1	Recombination	12	diploid	rec_missing	0.0670125	0.517702	0.997276	0.989492	989.112	11.4734	2680.5	38735.7	36317.6	3056.31
indREC2	Recombination	12	diploid	rec_missing	0.0674767	0.518138	0.99728	0.989632	977.328	11.5952	2699.07	38751.9	36317.6	3056.31
indREC3	Recombination	12	diploid	rec_missing	0.0667458	0.511097	0.99724	0.989362	1001.5	11.4845	2669.83	38218	36317.6	3056.31
indREC4	Recombination	12	diploid	rec_missing	0.0673734	0.522004	0.997276	0.989114	1020.67	11.1197	2694.93	39065.4	36317.6	3056.31
indREChap0	Recombination	12	haploid	rec_missing	0.0373275	0.458715	0.998361	0.987839	1150.03	11.8777	2986.2	36697.2	36317.6	3056.31
indREChap1	Recombination	12	haploid	rec_missing	0.0373982	0.460673	0.998394	0.987729	1156.48	11.5751	2991.85	36853.9	36317.6	3056.31
indREChap2	Recombination	12	haploid	rec_missing	0.0376638	0.46606	0.998375	0.988105	1126.68	12.0208	3013.1	37284.8	36317.6	3056.31
indREChap3	Recombination	12	haploid	rec_missing	0.0372789	0.464704	0.998331	0.987959	1142.52	12.1738	2982.32	37176.3	36317.6	3056.31
indREChap4	Recombination	12	haploid	rec_missing	0.0373894	0.459649	0.998345	0.988406	1104.12	12.491	2991.15	36771.9	36317.6	3056.31
ind0	Ideal	14	diploid	Ideal	0.0655021	0.515552	0.995233	0.984568	1484.66	13.3786	2620.08	38624.1	36485.9	3118.77
ind1	Ideal	14	diploid	Ideal	0.0658382	0.515776	0.995262	0.984405	1497.02	13.186	2633.53	38628.5	36485.9	3118.77
ind2	Ideal	14	diploid	Ideal	0.0659431	0.513279	0.995211	0.984726	1472.41	13.5518	2637.73	38424.6	36485.9	3118.77
ind3	Ideal	14	diploid	Ideal	0.0659141	0.51509	0.995198	0.984851	1462.51	13.6817	2636.56	38570.6	36485.9	3118.77
ind4	Ideal	14	diploid	Ideal	0.0660097	0.518106	0.995169	0.984799	1468.05	13.7107	2640.39	38808.1	36485.9	3118.77
indhap0	Ideal	14	haploid	Ideal	0.0370374	0.46232	0.997233	0.982818	1662.43	13.8696	2962.99	36985.6	36485.9	3118.77
indhap1	Ideal	14	haploid	Ideal	0.036921	0.462765	0.997228	0.982879	1657.77	13.9353	2953.68	37021.2	36485.9	3118.77
indhap2	Ideal	14	haploid	Ideal	0.0369592	0.46002	0.997231	0.982516	1687.75	13.6735	2956.74	36801.6	36485.9	3118.77
indhap3	Ideal	14	haploid	Ideal	0.0367435	0.465985	0.997186	0.982438	1697.96	13.8089	2939.48	37278.8	36485.9	3118.77
indhap4	Ideal	14	haploid	Ideal	0.0369159	0.461465	0.997205	0.983101	1641.14	14.1906	2953.27	36917.2	36485.9	3118.77
indREC0	Recombination	14	diploid	rec_missing	0.0669902	0.520513	0.996857	0.989517	1004.53	13.037	2679.61	38961.5	36265.1	3077.4
indREC1	Recombination	14	diploid	rec_missing	0.0671002	0.520229	0.996818	0.989339	1020.99	12.9848	2684.01	38934.3	36265.1	3077.4
indREC2	Recombination	14	diploid	rec_missing	0.0669702	0.519539	0.996788	0.989426	1015.01	13.1858	2678.81	38884.3	36265.1	3077.4
indREC3	Recombination	14	diploid	rec_missing	0.067209	0.526202	0.996829	0.989189	1033.07	12.7905	2688.36	39407.8	36265.1	3077.4
indREC4	Recombination	14	diploid	rec_missing	0.0674429	0.52373	0.996813	0.989574	1001.67	13.2577	2697.72	39200.7	36265.1	3077.4
indREChap0	Recombination	14	haploid	rec_missing	0.0375632	0.467126	0.998141	0.988357	1125.25	13.7708	3005.06	37370.1	36265.1	3077.4
indREChap1	Recombination	14	haploid	rec_missing	0.037225	0.465162	0.998156	0.987978	1155.49	13.2996	2978	37212.9	36265.1	3077.4
indREChap2	Recombination	14	haploid	rec_missing	0.037735	0.46672	0.998155	0.988044	1150.15	13.3698	3018.8	37337.6	36265.1	3077.4
indREChap3	Recombination	14	haploid	rec_missing	0.0373327	0.466774	0.998118	0.98819	1140.94	13.743	2986.62	37341.9	36265.1	3077.4
indREChap4	Recombination	14	haploid	rec_missing	0.0368496	0.464894	0.998013	0.987798	1182.46	14.0059	2947.97	37191.5	36265.1	3077.4
ind0	Ideal	16	diploid	Ideal	0.0659034	0.516667	0.9945	0.984963	1482.27	15.4595	2636.14	38697.2	36493.9	3124.7
ind1	Ideal	16	diploid	Ideal	0.0660538	0.519182	0.994469	0.984832	1494.51	15.4216	2642.15	38892.4	36493.9	3124.7
ind2	Ideal	16	diploid	Ideal	0.0657351	0.517736	0.994518	0.985222	1459.89	15.6468	2629.4	38789.5	36493.9	3124.7
ind3	Ideal	16	diploid	Ideal	0.0655665	0.517855	0.994547	0.984942	1482.02	15.331	2622.66	38805.7	36493.9	3124.7
ind4	Ideal	16	diploid	Ideal	0.0657686	0.518778	0.994426	0.985158	1469.09	15.8099	2630.75	38871.5	36493.9	3124.7
indhap0	Ideal	16	haploid	Ideal	0.0369658	0.46254	0.996772	0.983097	1677.53	16.0343	2957.27	37003.2	36493.9	3124.7
indhap1	Ideal	16	haploid	Ideal	0.0368525	0.462371	0.996858	0.983029	1676.08	15.6206	2948.2	36989.7	36493.9	3124.7
indhap2	Ideal	16	haploid	Ideal	0.0369318	0.464505	0.996802	0.98274	1704.88	15.6325	2954.54	37160.4	36493.9	3124.7
indhap3	Ideal	16	haploid	Ideal	0.036719	0.462636	0.996736	0.982787	1706.42	15.9421	2937.52	37010.9	36493.9	3124.7
indhap4	Ideal	16	haploid	Ideal	0.0367349	0.461993	0.99681	0.983404	1648.8	16.1211	2938.79	36959.5	36493.9	3124.7
indREC0	Recombination	16	diploid	rec_missing	0.0669593	0.519587	0.99644	0.989463	1026.45	14.4526	2678.37	38888.6	36282.6	3107.58
indREC1	Recombination	16	diploid	rec_missing	0.0675322	0.522114	0.996453	0.989857	993.017	14.8813	2701.29	39067.8	36282.6	3107.58
indREC2	Recombination	16	diploid	rec_missing	0.0670412	0.519212	0.996476	0.989696	1005.55	14.6043	2681.65	38855.3	36282.6	3107.58
indREC3	Recombination	16	diploid	rec_missing	0.0668838	0.523456	0.9964	0.989766	1002.85	14.9563	2675.35	39201.2	36282.6	3107.58
indREC4	Recombination	16	diploid	rec_missing	0.0674885	0.52014	0.996342	0.989675	1012.81	15.0485	2699.54	38911.7	36282.6	3107.58
indREChap0	Recombination	16	haploid	rec_missing	0.0374609	0.46662	0.997845	0.987479	1223.06	14.6857	2996.87	37329.6	36282.6	3107.58
indREChap1	Recombination	16	haploid	rec_missing	0.0377434	0.466456	0.997875	0.988137	1165.66	15.1934	3019.47	37316.5	36282.6	3107.58
indREChap2	Recombination	16	haploid	rec_missing	0.0374556	0.468993	0.997934	0.988651	1117.94	15.3997	2996.45	37519.4	36282.6	3107.58
indREChap3	Recombination	16	haploid	rec_missing	0.0374617	0.467806	0.9979	0.988265	1152.89	15.1769	2996.93	37424.5	36282.6	3107.58
indREChap4	Recombination	16	haploid	rec_missing	0.0374837	0.467321	0.99795	0.988636	1117.87	15.2845	2998.7	37385.6	36282.6	3107.58
ind0	Ideal	18	diploid	Ideal	0.065171	0.520345	0.993748	0.985719	1450.57	17.9594	2606.84	39020.8	36522.7	3100.78
ind1	Ideal	18	diploid	Ideal	0.065995	0.520742	0.993761	0.985866	1437.83	18.0812	2639.8	39019.6	36522.7	3100.78
ind2	Ideal	18	diploid	Ideal	0.06608	0.518364	0.993892	0.986305	1395.72	18.233	2643.2	38825.9	36522.7	3100.78
ind3	Ideal	18	diploid	Ideal	0.066499	0.521434	0.993704	0.985775	1447.77	18.1188	2659.96	39054.7	36522.7	3100.78
ind4	Ideal	18	diploid	Ideal	0.0658302	0.520589	0.993668	0.985892	1439.53	18.3277	2633.21	39013.9	36522.7	3100.78
indhap0	Ideal	18	haploid	Ideal	0.0367259	0.461939	0.99634	0.98355	1675.79	18.1999	2938.07	36955.1	36522.7	3100.78
indhap1	Ideal	18	haploid	Ideal	0.0365856	0.463836	0.996323	0.984005	1639.28	18.6912	2926.85	37106.9	36522.7	3100.78
indhap2	Ideal	18	haploid	Ideal	0.0369275	0.464309	0.996357	0.983875	1647.34	18.4293	2954.2	37144.7	36522.7	3100.78
indhap3	Ideal	18	haploid	Ideal	0.036531	0.461546	0.996399	0.983955	1637.18	18.3312	2922.48	36923.7	36522.7	3100.78
indhap4	Ideal	18	haploid	Ideal	0.0368119	0.461848	0.996428	0.984305	1605.56	18.5393	2944.95	36947.9	36522.7	3100.78
indREC0	Recombination	18	diploid	rec_missing	0.0674216	0.526345	0.995886	0.989966	1007.64	17.0138	2696.86	39410.7	36487.6	3073.55
indREC1	Recombination	18	diploid	rec_missing	0.0673022	0.521581	0.996114	0.990533	950.844	17.0303	2692.09	39034.4	36487.6	3073.55
indREC2	Recombination	18	diploid	rec_missing	0.067886	0.526062	0.996011	0.990166	985.757	16.8628	2715.44	39369.5	36487.6	3073.55
indREC3	Recombination	18	diploid	rec_missing	0.068124	0.528896	0.996061	0.990287	973.505	16.8578	2724.96	39586.7	36487.6	3073.55
indREC4	Recombination	18	diploid	rec_missing	0.0671766	0.524596	0.996028	0.990117	989.05	16.7324	2687.06	39280.6	36487.6	3073.55
indREChap0	Recombination	18	haploid	rec_missing	0.0373732	0.464811	0.997611	0.988618	1147.57	17.3472	2989.86	37184.9	36487.6	3073.55
indREChap1	Recombination	18	haploid	rec_missing	0.0377292	0.471042	0.997595	0.988679	1143.91	17.5235	3018.34	37683.3	36487.6	3073.55
indREChap2	Recombination	18	haploid	rec_missing	0.037876	0.464155	0.997645	0.989206	1095.73	17.909	3030.08	37132.4	36487.6	3073.55
indREChap3	Recombination	18	haploid	rec_missing	0.0374505	0.465196	0.99769	0.989011	1108.17	17.3672	2996.04	37215.7	36487.6	3073.55
indREChap4	Recombination	18	haploid	rec_missing	0.0376344	0.469554	0.997664	0.988522	1151.1	16.9084	3010.75	37564.3	36487.6	3073.55
ind0	Ideal	20	diploid	Ideal	0.0659072	0.521638	0.99325	0.986482	1407.8	19.9789	2636.29	39094.7	36460.5	3124.22
ind1	Ideal	20	diploid	Ideal	0.0658258	0.521618	0.993172	0.986121	1441.14	19.7427	2633.03	39096.4	36460.5	3124.22
ind2	Ideal	20	diploid	Ideal	0.0660636	0.521973	0.99315	0.986297	1427.34	19.9955	2642.54	39115.3	36460.5	3124.22
ind3	Ideal	20	diploid	Ideal	0.0660037	0.524533	0.99321	0.986203	1432.64	19.7465	2640.15	39322.5	36460.5	3124.22
ind4	Ideal	20	diploid	Ideal	0.0659436	0.52138	0.993198	0.98613	1439.21	19.692	2637.74	39072.7	36460.5	3124.22
indhap0	Ideal	20	haploid	Ideal	0.0368034	0.463557	0.996061	0.984314	1635.38	20.0699	2944.27	37084.6	36460.5	3124.22
indhap1	Ideal	20	haploid	Ideal	0.0366643	0.462416	0.996112	0.984747	1595.09	20.3117	2933.14	36993.3	36460.5	3124.22
indhap2	Ideal	20	haploid	Ideal	0.0368289	0.463727	0.99601	0.984228	1646.91	20.1915	2946.31	37098.1	36460.5	3124.22
indhap3	Ideal	20	haploid	Ideal	0.0366153	0.461532	0.996064	0.984313	1635.3	20.0592	2929.22	36922.6	36460.5	3124.22
indhap4	Ideal	20	haploid	Ideal	0.036779	0.463074	0.996023	0.984461	1626.32	20.3764	2942.32	37045.9	36460.5	3124.22
indREC0	Recombination	20	diploid	rec_missing	0.0684472	0.527505	0.99546	0.990596	972.789	19.4444	2737.89	39462.5	35899.4	3101.07
indREC1	Recombination	20	diploid	rec_missing	0.0685856	0.530022	0.995586	0.990571	969.634	18.9674	2743.42	39658.3	35899.4	3101.07
indREC2	Recombination	20	diploid	rec_missing	0.0682563	0.527546	0.995461	0.990462	983.977	19.2215	2730.25	39473.4	35899.4	3101.07
indREC3	Recombination	20	diploid	rec_missing	0.0689675	0.529955	0.995543	0.990818	950.88	19.5287	2758.7	39637.7	35899.4	3101.07
indREC4	Recombination	20	diploid	rec_missing	0.0688568	0.528955	0.995402	0.990457	986.797	19.4138	2754.27	39562.1	35899.4	3101.07
indREChap0	Recombination	20	haploid	rec_missing	0.037796	0.464065	0.997314	0.989126	1130.01	19.8063	3023.68	37125.2	35899.4	3101.07
indREChap1	Recombination	20	haploid	rec_missing	0.0383045	0.467458	0.997266	0.989139	1132.88	20.1094	3064.36	37396.6	35899.4	3101.07
indREChap2	Recombination	20	haploid	rec_missing	0.038228	0.467071	0.997296	0.989143	1130.11	19.9423	3058.24	37365.7	35899.4	3101.07
indREChap3	Recombination	20	haploid	rec_missing	0.0378398	0.468454	0.997376	0.989042	1131.82	19.3201	3027.18	37476.3	35899.4	3101.07
indREChap4	Recombination	20	haploid	rec_missing	0.038006	0.464899	0.997382	0.989123	1124.58	19.4027	3040.48	37191.9	35899.4	3101.07
ind0	Ideal	22	diploid	Ideal	0.0658613	0.526869	0.992361	0.986376	1453.62	21.8978	2634.45	39515	36524.7	3129.87
ind1	Ideal	22	diploid	Ideal	0.0661943	0.525441	0.992384	0.986806	1416.88	22.3977	2647.77	39387.5	36524.7	3129.87
ind2	Ideal	22	diploid	Ideal	0.0666328	0.527766	0.992455	0.986622	1429.2	21.998	2665.31	39556	36524.7	3129.87
ind3	Ideal	22	diploid	Ideal	0.0661159	0.527166	0.992375	0.986712	1425.08	22.2945	2644.64	39528.7	36524.7	3129.87
ind4	Ideal	22	diploid	Ideal	0.0660976	0.527935	0.992413	0.98641	1448.6	21.8221	2643.91	39590.9	36524.7	3129.87
indhap0	Ideal	22	haploid	Ideal	0.036816	0.464684	0.995498	0.98436	1678.51	22.3519	2945.28	37174.7	36524.7	3129.87
indhap1	Ideal	22	haploid	Ideal	0.0367149	0.465465	0.995647	0.984663	1640.81	22.1069	2937.19	37237.2	36524.7	3129.87
indhap2	Ideal	22	haploid	Ideal	0.0368512	0.465313	0.995669	0.984986	1612.15	22.3891	2948.1	37225	36524.7	3129.87
indhap3	Ideal	22	haploid	Ideal	0.036987	0.465528	0.995686	0.985024	1607.57	22.3646	2958.96	37242.3	36524.7	3129.87
indhap4	Ideal	22	haploid	Ideal	0.0368216	0.465407	0.995644	0.984765	1632.62	22.2349	2945.72	37232.6	36524.7	3129.87
indREC0	Recombination	22	diploid	rec_missing	0.0690594	0.533807	0.995056	0.990796	972.996	21.1704	2762.38	39942.2	36133.2	3107.5
indREC1	Recombination	22	diploid	rec_missing	0.0679839	0.530904	0.995127	0.991064	947.707	21.4242	2719.36	39752.9	36133.2	3107.5
indREC2	Recombination	22	diploid	rec_missing	0.0692092	0.533842	0.994917	0.990981	963.402	21.9842	2768.37	39939	36133.2	3107.5
indREC3	Recombination	22	diploid	rec_missing	0.0691388	0.533731	0.994901	0.990815	977.861	21.728	2765.55	39932.9	36133.2	3107.5
indREC4	Recombination	22	diploid	rec_missing	0.0683649	0.531282	0.99503	0.991021	955.353	21.6751	2734.6	39768	36133.2	3107.5
indREChap0	Recombination	22	haploid	rec_missing	0.0380913	0.469291	0.997107	0.989515	1114.89	21.6265	3047.3	37543.3	36133.2	3107.5
indREChap1	Recombination	22	haploid	rec_missing	0.0378623	0.467174	0.997094	0.989225	1140.12	21.2422	3028.98	37373.9	36133.2	3107.5
indREChap2	Recombination	22	haploid	rec_missing	0.0379437	0.47135	0.997029	0.989444	1127.28	21.9662	3035.49	37708	36133.2	3107.5
indREChap3	Recombination	22	haploid	rec_missing	0.0378185	0.466542	0.997133	0.989685	1098.52	21.7524	3025.48	37323.4	36133.2	3107.5
indREChap4	Recombination	22	haploid	rec_missing	0.0381487	0.467397	0.99698	0.989658	1113.48	22.6036	3051.9	37391.8	36133.2	3107.5
ind0	Ideal	24	diploid	Ideal	0.0656322	0.525942	0.991948	0.987071	1412.93	23.7456	2625.29	39450.1	36409.2	3128.25
ind1	Ideal	24	diploid	Ideal	0.0663857	0.526988	0.991814	0.986834	1438.21	23.7155	2655.43	39503.6	36409.2	3128.25
ind2	Ideal	24	diploid	Ideal	0.0663086	0.526854	0.991868	0.987167	1408.23	24.0614	2652.35	39496	36409.2	3128.25
ind3	Ideal	24	diploid	Ideal	0.0667781	0.526631	0.991772	0.986904	1434.14	23.9048	2671.12	39459.3	36409.2	3128.25
ind4	Ideal	24	diploid	Ideal	0.0662496	0.526669	0.991844	0.987123	1412.95	24.0524	2649.98	39483.5	36409.2	3128.25
indhap0	Ideal	24	haploid	Ideal	0.0369625	0.464398	0.995381	0.985267	1612.61	23.8675	2957	37151.8	36409.2	3128.25
indhap1	Ideal	24	haploid	Ideal	0.036932	0.462198	0.995303	0.985048	1637.42	23.9032	2954.56	36975.9	36409.2	3128.25
indhap2	Ideal	24	haploid	Ideal	0.0368962	0.463475	0.995186	0.984796	1668.2	24.0473	2951.7	37078	36409.2	3128.25
indhap3	Ideal	24	haploid	Ideal	0.0369357	0.465236	0.995326	0.984952	1643.53	23.7013	2954.86	37218.9	36409.2	3128.25
indhap4	Ideal	24	haploid	Ideal	0.0369015	0.462699	0.995275	0.985283	1620.12	24.3028	2952.12	37015.9	36409.2	3128.25
indREC0	Recombination	24	diploid	rec_missing	0.0688006	0.537701	0.994586	0.991101	967.169	23.3227	2752.02	40264.1	36201.8	3113.48
indREC1	Recombination	24	diploid	rec_missing	0.0688572	0.534167	0.994554	0.991011	975.994	23.2517	2754.29	39979.1	36201.8	3113.48
indREC2	Recombination	24	diploid	rec_missing	0.0693774	0.53519	0.994512	0.990925	984.945	23.2169	2775.1	40040.1	36201.8	3113.48
indREC3	Recombination	24	diploid	rec_missing	0.0689534	0.536004	0.99458	0.991102	967.353	23.3455	2758.14	40122.2	36201.8	3113.48
indREC4	Recombination	24	diploid	rec_missing	0.069438	0.53822	0.994527	0.99081	993.849	22.9452	2777.52	40280.1	36201.8	3113.48
indREChap0	Recombination	24	haploid	rec_missing	0.0380521	0.471308	0.996753	0.989566	1140.05	23.7337	3044.17	37704.6	36201.8	3113.48
indREChap1	Recombination	24	haploid	rec_missing	0.0381586	0.472105	0.996761	0.989776	1121.87	24.056	3052.69	37768.4	36201.8	3113.48
indREChap2	Recombination	24	haploid	rec_missing	0.0379159	0.46988	0.996806	0.989741	1121.04	23.7408	3033.27	37590.4	36201.8	3113.48
indREChap3	Recombination	24	haploid	rec_missing	0.0381879	0.468561	0.996723	0.989235	1170.13	23.3345	3055.03	37484.8	36201.8	3113.48
indREChap4	Recombination	24	haploid	rec_missing	0.037808	0.466273	0.996764	0.989693	1128.62	23.8934	3024.64	37301.9	36201.8	3113.48
ind0	Ideal	25	diploid	Ideal	0.0662889	0.527309	0.991533	0.987225	1417.36	24.8913	2651.56	39533.2	36460.5	3119.46
ind1	Ideal	25	diploid	Ideal	0.0665108	0.528169	0.991596	0.987364	1403.16	24.9548	2660.43	39593.1	36460.5	3119.46
ind2	Ideal	25	diploid	Ideal	0.0668621	0.529727	0.991459	0.987076	1432.83	24.8361	2674.48	39703.7	36460.5	3119.46
ind3	Ideal	25	diploid	Ideal	0.0665327	0.527981	0.991611	0.987071	1426.91	24.495	2661.31	39577.1	36460.5	3119.46
ind4	Ideal	25	diploid	Ideal	0.0663865	0.530077	0.99168	0.987082	1423.14	24.3589	2655.46	39750.7	36460.5	3119.46
indhap0	Ideal	25	haploid	Ideal	0.0370083	0.464244	0.995237	0.98517	1632.75	24.3082	2960.67	37139.6	36460.5	3119.46
indhap1	Ideal	25	haploid	Ideal	0.0366688	0.464532	0.995134	0.98558	1607.18	25.2319	2933.51	37162.5	36460.5	3119.46
indhap2	Ideal	25	haploid	Ideal	0.0368934	0.463645	0.995151	0.985559	1607.48	25.1381	2951.47	37091.6	36460.5	3119.46
indhap3	Ideal	25	haploid	Ideal	0.0370525	0.462863	0.995116	0.985317	1630.58	24.9585	2964.2	37029	36460.5	3119.46
indhap4	Ideal	25	haploid	Ideal	0.03712	0.466425	0.99513	0.985102	1647.39	24.6373	2969.6	37314	36460.5	3119.46
indREC0	Recombination	25	diploid	rec_missing	0.0689761	0.536358	0.994539	0.99119	961.66	23.6599	2759.05	40149.6	36223.1	3106.01
indREC1	Recombination	25	diploid	rec_missing	0.0698864	0.541149	0.994339	0.990942	990.744	23.8091	2795.45	40496.5	36223.1	3106.01
indREC2	Recombination	25	diploid	rec_missing	0.0690564	0.538116	0.994412	0.991135	971.561	23.9639	2762.26	40287	36223.1	3106.01
indREC3	Recombination	25	diploid	rec_missing	0.0689486	0.537687	0.994521	0.991288	954.287	23.9222	2757.94	40257	36223.1	3106.01
indREC4	Recombination	25	diploid	rec_missing	0.0692672	0.535348	0.99432	0.991218	968.518	24.4361	2770.69	40057.2	36223.1	3106.01
indREChap0	Recombination	25	haploid	rec_missing	0.0382039	0.472221	0.996809	0.989666	1127.06	23.5948	3056.31	37777.7	36223.1	3106.01
indREChap1	Recombination	25	haploid	rec_missing	0.0380615	0.467162	0.996707	0.989769	1127.05	24.3502	3044.92	37372.9	36223.1	3106.01
indREChap2	Recombination	25	haploid	rec_missing	0.0382776	0.474079	0.996762	0.989772	1122.14	24.0469	3062.21	37926.4	36223.1	3106.01
indREChap3	Recombination	25	haploid	rec_missing	0.0383529	0.47054	0.996705	0.989632	1138.61	24.1142	3068.23	37643.2	36223.1	3106.01
indREChap4	Recombination	25	haploid	rec_missing	0.0379019	0.471063	0.996766	0.989794	1120.04	24.0647	3032.15	37685	36223.1	3106.01
Constants
rho	1.2e-08
mu	1.25e-08
L	1000
Convert from haploid data
p = Ta.r.L.a			lam_in = mu.L.T_in
q = Ta.r.L.(1-a)			lam_arch = mu.L.T_arch
p+q = Ta.r.L	Ta = (p+q) / (rL)		T_arch = lam_arch/(mu*L)
Convert from diploid data
p = Ta.2r.L.a			lam_in = 2.mu.L.T_in
q = Ta.r.L.(1-a)			lam_arch = mu.L.T_arch + mu.L.T_in
p+2q = 2.Ta.r.L	Ta = (p+2q) / (2rL)		T_arch = (2*lam_arch - lam_in)/(2*mu*L)

## Sheet: Simulated data precision_sens
Individual	Cutoff	Admixture	Statistic	Value	Datatype	haploid or diploid
0	0.5	0.5	Precision	46.1902	Ideal	haploid
0	0.5	0.5	Sensitivity	89.6632	Ideal	haploid
0	0.6	0.5	Precision	48.2274	Ideal	haploid
0	0.6	0.5	Sensitivity	89.5203	Ideal	haploid
0	0.7	0.5	Precision	52.5174	Ideal	haploid
0	0.7	0.5	Sensitivity	89.203	Ideal	haploid
0	0.8	0.5	Precision	60.6158	Ideal	haploid
0	0.8	0.5	Sensitivity	87.8536	Ideal	haploid
0	0.9	0.5	Precision	79.5741	Ideal	haploid
0	0.9	0.5	Sensitivity	81.5329	Ideal	haploid
0	0.5	0.5	Precision	58.4142	Ideal	diploid
0	0.5	0.5	Sensitivity	89.3639	Ideal	diploid
0	0.6	0.5	Precision	60.241	Ideal	diploid
0	0.6	0.5	Sensitivity	89.2943	Ideal	diploid
0	0.7	0.5	Precision	63.5164	Ideal	diploid
0	0.7	0.5	Sensitivity	88.8242	Ideal	diploid
0	0.8	0.5	Precision	70.5853	Ideal	diploid
0	0.8	0.5	Sensitivity	87.3999	Ideal	diploid
0	0.9	0.5	Precision	86.2126	Ideal	diploid
0	0.9	0.5	Sensitivity	78.386	Ideal	diploid
0	0.5	0.5	Precision	41.9469	rec_missing	haploid
0	0.5	0.5	Sensitivity	83.2982	rec_missing	haploid
0	0.6	0.5	Precision	43.3342	rec_missing	haploid
0	0.6	0.5	Sensitivity	82.9318	rec_missing	haploid
0	0.7	0.5	Precision	47.1852	rec_missing	haploid
0	0.7	0.5	Sensitivity	82.2286	rec_missing	haploid
0	0.8	0.5	Precision	53.6907	rec_missing	haploid
0	0.8	0.5	Sensitivity	80.9882	rec_missing	haploid
0	0.9	0.5	Precision	64.3042	rec_missing	haploid
0	0.9	0.5	Sensitivity	71.7093	rec_missing	haploid
0	0.5	0.5	Precision	55.2646	rec_missing	diploid
0	0.5	0.5	Sensitivity	83.784	rec_missing	diploid
0	0.6	0.5	Precision	56.7914	rec_missing	diploid
0	0.6	0.5	Sensitivity	83.4073	rec_missing	diploid
0	0.7	0.5	Precision	59.1739	rec_missing	diploid
0	0.7	0.5	Sensitivity	82.7999	rec_missing	diploid
0	0.8	0.5	Precision	64.5841	rec_missing	diploid
0	0.8	0.5	Sensitivity	80.6023	rec_missing	diploid
0	0.9	0.5	Precision	78.7493	rec_missing	diploid
0	0.9	0.5	Sensitivity	69.1464	rec_missing	diploid
1	0.5	0.5	Precision	48.7337	Ideal	haploid
1	0.5	0.5	Sensitivity	91.689	Ideal	haploid
1	0.6	0.5	Precision	50.3707	Ideal	haploid
1	0.6	0.5	Sensitivity	91.4805	Ideal	haploid
1	0.7	0.5	Precision	54.4169	Ideal	haploid
1	0.7	0.5	Sensitivity	91.2948	Ideal	haploid
1	0.8	0.5	Precision	63.6869	Ideal	haploid
1	0.8	0.5	Sensitivity	90.6324	Ideal	haploid
1	0.9	0.5	Precision	82.323	Ideal	haploid
1	0.9	0.5	Sensitivity	85.5592	Ideal	haploid
1	0.5	0.5	Precision	55.3944	Ideal	diploid
1	0.5	0.5	Sensitivity	88.8533	Ideal	diploid
1	0.6	0.5	Precision	57.5231	Ideal	diploid
1	0.6	0.5	Sensitivity	88.6213	Ideal	diploid
1	0.7	0.5	Precision	61.6166	Ideal	diploid
1	0.7	0.5	Sensitivity	88.5005	Ideal	diploid
1	0.8	0.5	Precision	69.6536	Ideal	diploid
1	0.8	0.5	Sensitivity	87.6879	Ideal	diploid
1	0.9	0.5	Precision	86.4271	Ideal	diploid
1	0.9	0.5	Sensitivity	79.9776	Ideal	diploid
1	0.5	0.5	Precision	51.6814	rec_missing	haploid
1	0.5	0.5	Sensitivity	87.1699	rec_missing	haploid
1	0.6	0.5	Precision	53.3568	rec_missing	haploid
1	0.6	0.5	Sensitivity	87.1699	rec_missing	haploid
1	0.7	0.5	Precision	56.3905	rec_missing	haploid
1	0.7	0.5	Sensitivity	86.394	rec_missing	haploid
1	0.8	0.5	Precision	63.0178	rec_missing	haploid
1	0.8	0.5	Sensitivity	85.2393	rec_missing	haploid
1	0.9	0.5	Precision	75.8743	rec_missing	haploid
1	0.9	0.5	Sensitivity	74.908	rec_missing	haploid
1	0.5	0.5	Precision	60.8072	rec_missing	diploid
1	0.5	0.5	Sensitivity	85.7617	rec_missing	diploid
1	0.6	0.5	Precision	62.4824	rec_missing	diploid
1	0.6	0.5	Sensitivity	85.5133	rec_missing	diploid
1	0.7	0.5	Precision	65.8983	rec_missing	diploid
1	0.7	0.5	Sensitivity	84.6767	rec_missing	diploid
1	0.8	0.5	Precision	70.0743	rec_missing	diploid
1	0.8	0.5	Sensitivity	82.0825	rec_missing	diploid
1	0.9	0.5	Precision	82.7277	rec_missing	diploid
1	0.9	0.5	Sensitivity	75.1585	rec_missing	diploid
2	0.5	0.5	Precision	43.4057	Ideal	haploid
2	0.5	0.5	Sensitivity	89.34	Ideal	haploid
2	0.6	0.5	Precision	45.1077	Ideal	haploid
2	0.6	0.5	Sensitivity	89.1084	Ideal	haploid
2	0.7	0.5	Precision	49.236	Ideal	haploid
2	0.7	0.5	Sensitivity	89.0215	Ideal	haploid
2	0.8	0.5	Precision	56.9896	Ideal	haploid
2	0.8	0.5	Sensitivity	87.6021	Ideal	haploid
2	0.9	0.5	Precision	77.5883	Ideal	haploid
2	0.9	0.5	Sensitivity	81.9792	Ideal	haploid
2	0.5	0.5	Precision	60.0354	Ideal	diploid
2	0.5	0.5	Sensitivity	90.1074	Ideal	diploid
2	0.6	0.5	Precision	61.92	Ideal	diploid
2	0.6	0.5	Sensitivity	89.9667	Ideal	diploid
2	0.7	0.5	Precision	65.5064	Ideal	diploid
2	0.7	0.5	Sensitivity	89.6103	Ideal	diploid
2	0.8	0.5	Precision	72.5087	Ideal	diploid
2	0.8	0.5	Sensitivity	88.6824	Ideal	diploid
2	0.9	0.5	Precision	86.4764	Ideal	diploid
2	0.9	0.5	Sensitivity	80.8138	Ideal	diploid
2	0.5	0.5	Precision	51.5763	rec_missing	haploid
2	0.5	0.5	Sensitivity	88.7613	rec_missing	haploid
2	0.6	0.5	Precision	53.3987	rec_missing	haploid
2	0.6	0.5	Sensitivity	88.5173	rec_missing	haploid
2	0.7	0.5	Precision	56.153	rec_missing	haploid
2	0.7	0.5	Sensitivity	88.3062	rec_missing	haploid
2	0.8	0.5	Precision	61.5961	rec_missing	haploid
2	0.8	0.5	Sensitivity	87.4627	rec_missing	haploid
2	0.9	0.5	Precision	77.4173	rec_missing	haploid
2	0.9	0.5	Sensitivity	78.4883	rec_missing	haploid
2	0.5	0.5	Precision	55.1833	rec_missing	diploid
2	0.5	0.5	Sensitivity	84.8767	rec_missing	diploid
2	0.6	0.5	Precision	56.6967	rec_missing	diploid
2	0.6	0.5	Sensitivity	84.3541	rec_missing	diploid
2	0.7	0.5	Precision	59.0763	rec_missing	diploid
2	0.7	0.5	Sensitivity	83.9941	rec_missing	diploid
2	0.8	0.5	Precision	65.3526	rec_missing	diploid
2	0.8	0.5	Sensitivity	82.9845	rec_missing	diploid
2	0.9	0.5	Precision	77.7387	rec_missing	diploid
2	0.9	0.5	Sensitivity	73.8515	rec_missing	diploid
3	0.5	0.5	Precision	48.0269	Ideal	haploid
3	0.5	0.5	Sensitivity	90.6555	Ideal	haploid
3	0.6	0.5	Precision	49.629	Ideal	haploid
3	0.6	0.5	Sensitivity	90.621	Ideal	haploid
3	0.7	0.5	Precision	53.661	Ideal	haploid
3	0.7	0.5	Sensitivity	90.3828	Ideal	haploid
3	0.8	0.5	Precision	62.0634	Ideal	haploid
3	0.8	0.5	Sensitivity	89.8201	Ideal	haploid
3	0.9	0.5	Precision	80.0448	Ideal	haploid
3	0.9	0.5	Sensitivity	84.7228	Ideal	haploid
3	0.5	0.5	Precision	56.2947	Ideal	diploid
3	0.5	0.5	Sensitivity	90.2544	Ideal	diploid
3	0.6	0.5	Precision	58.259	Ideal	diploid
3	0.6	0.5	Sensitivity	90.0655	Ideal	diploid
3	0.7	0.5	Precision	62.2726	Ideal	diploid
3	0.7	0.5	Sensitivity	89.7398	Ideal	diploid
3	0.8	0.5	Precision	69.4256	Ideal	diploid
3	0.8	0.5	Sensitivity	89.0909	Ideal	diploid
3	0.9	0.5	Precision	85.5318	Ideal	diploid
3	0.9	0.5	Sensitivity	83.4254	Ideal	diploid
3	0.5	0.5	Precision	54.7439	rec_missing	haploid
3	0.5	0.5	Sensitivity	88.1138	rec_missing	haploid
3	0.6	0.5	Precision	55.9011	rec_missing	haploid
3	0.6	0.5	Sensitivity	87.9959	rec_missing	haploid
3	0.7	0.5	Precision	57.3192	rec_missing	haploid
3	0.7	0.5	Sensitivity	87.3127	rec_missing	haploid
3	0.8	0.5	Precision	62.4176	rec_missing	haploid
3	0.8	0.5	Sensitivity	86.2375	rec_missing	haploid
3	0.9	0.5	Precision	74.323	rec_missing	haploid
3	0.9	0.5	Sensitivity	77.5791	rec_missing	haploid
3	0.5	0.5	Precision	59.9337	rec_missing	diploid
3	0.5	0.5	Sensitivity	84.1372	rec_missing	diploid
3	0.6	0.5	Precision	61.5618	rec_missing	diploid
3	0.6	0.5	Sensitivity	83.9139	rec_missing	diploid
3	0.7	0.5	Precision	64.03	rec_missing	diploid
3	0.7	0.5	Sensitivity	83.2853	rec_missing	diploid
3	0.8	0.5	Precision	68.4388	rec_missing	diploid
3	0.8	0.5	Sensitivity	81.5158	rec_missing	diploid
3	0.9	0.5	Precision	80.3145	rec_missing	diploid
3	0.9	0.5	Sensitivity	71.4527	rec_missing	diploid
4	0.5	0.5	Precision	52.4321	Ideal	haploid
4	0.5	0.5	Sensitivity	92.0282	Ideal	haploid
4	0.6	0.5	Precision	54.029	Ideal	haploid
4	0.6	0.5	Sensitivity	91.9459	Ideal	haploid
4	0.7	0.5	Precision	57.1405	Ideal	haploid
4	0.7	0.5	Sensitivity	91.7157	Ideal	haploid
4	0.8	0.5	Precision	64.3975	Ideal	haploid
4	0.8	0.5	Sensitivity	91.443	Ideal	haploid
4	0.9	0.5	Precision	82.4077	Ideal	haploid
4	0.9	0.5	Sensitivity	87.4938	Ideal	haploid
4	0.5	0.5	Precision	54.8531	Ideal	diploid
4	0.5	0.5	Sensitivity	89.4277	Ideal	diploid
4	0.6	0.5	Precision	57.0315	Ideal	diploid
4	0.6	0.5	Sensitivity	89.3004	Ideal	diploid
4	0.7	0.5	Precision	61.1497	Ideal	diploid
4	0.7	0.5	Sensitivity	89.1328	Ideal	diploid
4	0.8	0.5	Precision	69.1061	Ideal	diploid
4	0.8	0.5	Sensitivity	87.7419	Ideal	diploid
4	0.9	0.5	Precision	86.1215	Ideal	diploid
4	0.9	0.5	Sensitivity	80.1966	Ideal	diploid
4	0.5	0.5	Precision	52.5612	rec_missing	haploid
4	0.5	0.5	Sensitivity	86.4559	rec_missing	haploid
4	0.6	0.5	Precision	53.8432	rec_missing	haploid
4	0.6	0.5	Sensitivity	86.1979	rec_missing	haploid
4	0.7	0.5	Precision	56.5402	rec_missing	haploid
4	0.7	0.5	Sensitivity	86.0663	rec_missing	haploid
4	0.8	0.5	Precision	61.9136	rec_missing	haploid
4	0.8	0.5	Sensitivity	84.5544	rec_missing	haploid
4	0.9	0.5	Precision	73.8897	rec_missing	haploid
4	0.9	0.5	Sensitivity	78.9461	rec_missing	haploid
4	0.5	0.5	Precision	52.4938	rec_missing	diploid
4	0.5	0.5	Sensitivity	80.0641	rec_missing	diploid
4	0.6	0.5	Precision	54.2015	rec_missing	diploid
4	0.6	0.5	Sensitivity	79.516	rec_missing	diploid
4	0.7	0.5	Precision	57.2413	rec_missing	diploid
4	0.7	0.5	Sensitivity	79.1035	rec_missing	diploid
4	0.8	0.5	Precision	63.971	rec_missing	diploid
4	0.8	0.5	Sensitivity	77.9599	rec_missing	diploid
4	0.9	0.5	Precision	78.0706	rec_missing	diploid
4	0.9	0.5	Sensitivity	66.6128	rec_missing	diploid
0	0.5	1	Precision	70.8438	Ideal	haploid
0	0.5	1	Sensitivity	90.7158	Ideal	haploid
0	0.6	1	Precision	72.1288	Ideal	haploid
0	0.6	1	Sensitivity	90.6375	Ideal	haploid
0	0.7	1	Precision	74.1289	Ideal	haploid
0	0.7	1	Sensitivity	90.4705	Ideal	haploid
0	0.8	1	Precision	78.6909	Ideal	haploid
0	0.8	1	Sensitivity	89.8198	Ideal	haploid
0	0.9	1	Precision	90.2355	Ideal	haploid
0	0.9	1	Sensitivity	85.2918	Ideal	haploid
0	0.5	1	Precision	75.7683	Ideal	diploid
0	0.5	1	Sensitivity	89.2113	Ideal	diploid
0	0.6	1	Precision	76.9754	Ideal	diploid
0	0.6	1	Sensitivity	89.1311	Ideal	diploid
0	0.7	1	Precision	79.7138	Ideal	diploid
0	0.7	1	Sensitivity	88.8699	Ideal	diploid
0	0.8	1	Precision	84.1041	Ideal	diploid
0	0.8	1	Sensitivity	88.0632	Ideal	diploid
0	0.9	1	Precision	92.7984	Ideal	diploid
0	0.9	1	Sensitivity	82.2495	Ideal	diploid
0	0.5	1	Precision	61.274	rec_missing	haploid
0	0.5	1	Sensitivity	83.1407	rec_missing	haploid
0	0.6	1	Precision	62.2935	rec_missing	haploid
0	0.6	1	Sensitivity	83.066	rec_missing	haploid
0	0.7	1	Precision	64.4508	rec_missing	haploid
0	0.7	1	Sensitivity	82.2713	rec_missing	haploid
0	0.8	1	Precision	70.3259	rec_missing	haploid
0	0.8	1	Sensitivity	81.3362	rec_missing	haploid
0	0.9	1	Precision	85.1571	rec_missing	haploid
0	0.9	1	Sensitivity	70.2765	rec_missing	haploid
0	0.5	1	Precision	65.8924	rec_missing	diploid
0	0.5	1	Sensitivity	81.2142	rec_missing	diploid
0	0.6	1	Precision	67.2143	rec_missing	diploid
0	0.6	1	Sensitivity	80.8884	rec_missing	diploid
0	0.7	1	Precision	69.6043	rec_missing	diploid
0	0.7	1	Sensitivity	80.3482	rec_missing	diploid
0	0.8	1	Precision	74.7786	rec_missing	diploid
0	0.8	1	Sensitivity	78.722	rec_missing	diploid
0	0.9	1	Precision	86.9508	rec_missing	diploid
0	0.9	1	Sensitivity	65.4279	rec_missing	diploid
1	0.5	1	Precision	69.5753	Ideal	haploid
1	0.5	1	Sensitivity	89.9705	Ideal	haploid
1	0.6	1	Precision	71.069	Ideal	haploid
1	0.6	1	Sensitivity	89.8956	Ideal	haploid
1	0.7	1	Precision	73.9268	Ideal	haploid
1	0.7	1	Sensitivity	89.6394	Ideal	haploid
1	0.8	1	Precision	78.7144	Ideal	haploid
1	0.8	1	Sensitivity	88.3573	Ideal	haploid
1	0.9	1	Precision	90.1769	Ideal	haploid
1	0.9	1	Sensitivity	83.8069	Ideal	haploid
1	0.5	1	Precision	74.9526	Ideal	diploid
1	0.5	1	Sensitivity	88.7791	Ideal	diploid
1	0.6	1	Precision	76.4591	Ideal	diploid
1	0.6	1	Sensitivity	88.5768	Ideal	diploid
1	0.7	1	Precision	79.153	Ideal	diploid
1	0.7	1	Sensitivity	88.4008	Ideal	diploid
1	0.8	1	Precision	84.1358	Ideal	diploid
1	0.8	1	Sensitivity	87.4857	Ideal	diploid
1	0.9	1	Precision	92.1397	Ideal	diploid
1	0.9	1	Sensitivity	81.3969	Ideal	diploid
1	0.5	1	Precision	62.6153	rec_missing	haploid
1	0.5	1	Sensitivity	83.7948	rec_missing	haploid
1	0.6	1	Precision	63.8512	rec_missing	haploid
1	0.6	1	Sensitivity	83.6836	rec_missing	haploid
1	0.7	1	Precision	66.5951	rec_missing	haploid
1	0.7	1	Sensitivity	83.2271	rec_missing	haploid
1	0.8	1	Precision	71.3013	rec_missing	haploid
1	0.8	1	Sensitivity	81.7733	rec_missing	haploid
1	0.9	1	Precision	85.5508	rec_missing	haploid
1	0.9	1	Sensitivity	70.0967	rec_missing	haploid
1	0.5	1	Precision	66.5237	rec_missing	diploid
1	0.5	1	Sensitivity	81.7135	rec_missing	diploid
1	0.6	1	Precision	67.6943	rec_missing	diploid
1	0.6	1	Sensitivity	81.4564	rec_missing	diploid
1	0.7	1	Precision	69.505	rec_missing	diploid
1	0.7	1	Sensitivity	81.0366	rec_missing	diploid
1	0.8	1	Precision	73.0963	rec_missing	diploid
1	0.8	1	Sensitivity	78.9276	rec_missing	diploid
1	0.9	1	Precision	83.8865	rec_missing	diploid
1	0.9	1	Sensitivity	66.1469	rec_missing	diploid
2	0.5	1	Precision	69.6239	Ideal	haploid
2	0.5	1	Sensitivity	89.7913	Ideal	haploid
2	0.6	1	Precision	71.2974	Ideal	haploid
2	0.6	1	Sensitivity	89.666	Ideal	haploid
2	0.7	1	Precision	73.6345	Ideal	haploid
2	0.7	1	Sensitivity	89.2066	Ideal	haploid
2	0.8	1	Precision	78.5301	Ideal	haploid
2	0.8	1	Sensitivity	88.5567	Ideal	haploid
2	0.9	1	Precision	88.8751	Ideal	haploid
2	0.9	1	Sensitivity	82.7901	Ideal	haploid
2	0.5	1	Precision	75.0051	Ideal	diploid
2	0.5	1	Sensitivity	89.1754	Ideal	diploid
2	0.6	1	Precision	76.3172	Ideal	diploid
2	0.6	1	Sensitivity	89.0153	Ideal	diploid
2	0.7	1	Precision	78.9694	Ideal	diploid
2	0.7	1	Sensitivity	88.6727	Ideal	diploid
2	0.8	1	Precision	83.7712	Ideal	diploid
2	0.8	1	Sensitivity	87.6932	Ideal	diploid
2	0.9	1	Precision	92.2815	Ideal	diploid
2	0.9	1	Sensitivity	82.2699	Ideal	diploid
2	0.5	1	Precision	61.9331	rec_missing	haploid
2	0.5	1	Sensitivity	83.1251	rec_missing	haploid
2	0.6	1	Precision	63.5219	rec_missing	haploid
2	0.6	1	Sensitivity	82.8661	rec_missing	haploid
2	0.7	1	Precision	66.1633	rec_missing	haploid
2	0.7	1	Sensitivity	82.2183	rec_missing	haploid
2	0.8	1	Precision	71.3237	rec_missing	haploid
2	0.8	1	Sensitivity	80.7541	rec_missing	haploid
2	0.9	1	Precision	84.5789	rec_missing	haploid
2	0.9	1	Sensitivity	73.1204	rec_missing	haploid
2	0.5	1	Precision	65.0894	rec_missing	diploid
2	0.5	1	Sensitivity	79.6278	rec_missing	diploid
2	0.6	1	Precision	67.2362	rec_missing	diploid
2	0.6	1	Sensitivity	79.2579	rec_missing	diploid
2	0.7	1	Precision	69.7792	rec_missing	diploid
2	0.7	1	Sensitivity	78.7694	rec_missing	diploid
2	0.8	1	Precision	74.8514	rec_missing	diploid
2	0.8	1	Sensitivity	76.3913	rec_missing	diploid
2	0.9	1	Precision	85.3375	rec_missing	diploid
2	0.9	1	Sensitivity	64.261	rec_missing	diploid
3	0.5	1	Precision	70.73	Ideal	haploid
3	0.5	1	Sensitivity	90.0868	Ideal	haploid
3	0.6	1	Precision	72.2179	Ideal	haploid
3	0.6	1	Sensitivity	90.0312	Ideal	haploid
3	0.7	1	Precision	74.7239	Ideal	haploid
3	0.7	1	Sensitivity	89.7851	Ideal	haploid
3	0.8	1	Precision	79.9566	Ideal	haploid
3	0.8	1	Sensitivity	88.5809	Ideal	haploid
3	0.9	1	Precision	89.7877	Ideal	haploid
3	0.9	1	Sensitivity	85.2266	Ideal	haploid
3	0.5	1	Precision	72.7151	Ideal	diploid
3	0.5	1	Sensitivity	89.5092	Ideal	diploid
3	0.6	1	Precision	74.1575	Ideal	diploid
3	0.6	1	Sensitivity	89.3066	Ideal	diploid
3	0.7	1	Precision	77.0631	Ideal	diploid
3	0.7	1	Sensitivity	88.9369	Ideal	diploid
3	0.8	1	Precision	82.2292	Ideal	diploid
3	0.8	1	Sensitivity	87.9502	Ideal	diploid
3	0.9	1	Precision	91.1079	Ideal	diploid
3	0.9	1	Sensitivity	81.29	Ideal	diploid
3	0.5	1	Precision	64.3521	rec_missing	haploid
3	0.5	1	Sensitivity	85.9101	rec_missing	haploid
3	0.6	1	Precision	65.4104	rec_missing	haploid
3	0.6	1	Sensitivity	85.7153	rec_missing	haploid
3	0.7	1	Precision	67.1581	rec_missing	haploid
3	0.7	1	Sensitivity	85.2754	rec_missing	haploid
3	0.8	1	Precision	71.3178	rec_missing	haploid
3	0.8	1	Sensitivity	84.3975	rec_missing	haploid
3	0.9	1	Precision	82.7055	rec_missing	haploid
3	0.9	1	Sensitivity	75.8611	rec_missing	haploid
3	0.5	1	Precision	62.2942	rec_missing	diploid
3	0.5	1	Sensitivity	79.7317	rec_missing	diploid
3	0.6	1	Precision	63.4486	rec_missing	diploid
3	0.6	1	Sensitivity	79.3888	rec_missing	diploid
3	0.7	1	Precision	65.0628	rec_missing	diploid
3	0.7	1	Sensitivity	78.651	rec_missing	diploid
3	0.8	1	Precision	69.0869	rec_missing	diploid
3	0.8	1	Sensitivity	75.3619	rec_missing	diploid
3	0.9	1	Precision	80.5876	rec_missing	diploid
3	0.9	1	Sensitivity	63.2225	rec_missing	diploid
4	0.5	1	Precision	69.7159	Ideal	haploid
4	0.5	1	Sensitivity	90.7282	Ideal	haploid
4	0.6	1	Precision	70.9882	Ideal	haploid
4	0.6	1	Sensitivity	90.698	Ideal	haploid
4	0.7	1	Precision	73.7089	Ideal	haploid
4	0.7	1	Sensitivity	90.5389	Ideal	haploid
4	0.8	1	Precision	78.6677	Ideal	haploid
4	0.8	1	Sensitivity	89.7703	Ideal	haploid
4	0.9	1	Precision	89.7816	Ideal	haploid
4	0.9	1	Sensitivity	84.2037	Ideal	haploid
4	0.5	1	Precision	73.6104	Ideal	diploid
4	0.5	1	Sensitivity	89.141	Ideal	diploid
4	0.6	1	Precision	75.1446	Ideal	diploid
4	0.6	1	Sensitivity	88.9144	Ideal	diploid
4	0.7	1	Precision	77.5426	Ideal	diploid
4	0.7	1	Sensitivity	88.5867	Ideal	diploid
4	0.8	1	Precision	82.1274	Ideal	diploid
4	0.8	1	Sensitivity	87.5839	Ideal	diploid
4	0.9	1	Precision	91.2463	Ideal	diploid
4	0.9	1	Sensitivity	80.7143	Ideal	diploid
4	0.5	1	Precision	56.0337	rec_missing	haploid
4	0.5	1	Sensitivity	81.4184	rec_missing	haploid
4	0.6	1	Precision	57.837	rec_missing	haploid
4	0.6	1	Sensitivity	81.2127	rec_missing	haploid
4	0.7	1	Precision	60.1164	rec_missing	haploid
4	0.7	1	Sensitivity	80.1275	rec_missing	haploid
4	0.8	1	Precision	68.2395	rec_missing	haploid
4	0.8	1	Sensitivity	78.2352	rec_missing	haploid
4	0.9	1	Precision	79.4258	rec_missing	haploid
4	0.9	1	Sensitivity	66.5518	rec_missing	haploid
4	0.5	1	Precision	61.9643	rec_missing	diploid
4	0.5	1	Sensitivity	81.8875	rec_missing	diploid
4	0.6	1	Precision	63.1021	rec_missing	diploid
4	0.6	1	Sensitivity	81.4165	rec_missing	diploid
4	0.7	1	Precision	65.361	rec_missing	diploid
4	0.7	1	Sensitivity	80.5488	rec_missing	diploid
4	0.8	1	Precision	71.1349	rec_missing	diploid
4	0.8	1	Sensitivity	77.8532	rec_missing	diploid
4	0.9	1	Precision	83.0571	rec_missing	diploid
4	0.9	1	Sensitivity	63.6666	rec_missing	diploid
0	0.5	2	Precision	79.2629	Ideal	haploid
0	0.5	2	Sensitivity	90.5925	Ideal	haploid
0	0.6	2	Precision	80.2775	Ideal	haploid
0	0.6	2	Sensitivity	90.5073	Ideal	haploid
0	0.7	2	Precision	81.8434	Ideal	haploid
0	0.7	2	Sensitivity	90.3031	Ideal	haploid
0	0.8	2	Precision	85.1894	Ideal	haploid
0	0.8	2	Sensitivity	89.3949	Ideal	haploid
0	0.9	2	Precision	92.2475	Ideal	haploid
0	0.9	2	Sensitivity	85.1089	Ideal	haploid
0	0.5	2	Precision	83.188	Ideal	diploid
0	0.5	2	Sensitivity	89.2143	Ideal	diploid
0	0.6	2	Precision	84.0317	Ideal	diploid
0	0.6	2	Sensitivity	89.0736	Ideal	diploid
0	0.7	2	Precision	85.5718	Ideal	diploid
0	0.7	2	Sensitivity	88.8138	Ideal	diploid
0	0.8	2	Precision	88.223	Ideal	diploid
0	0.8	2	Sensitivity	87.7967	Ideal	diploid
0	0.9	2	Precision	93.4709	Ideal	diploid
0	0.9	2	Sensitivity	81.8877	Ideal	diploid
0	0.5	2	Precision	73.2821	rec_missing	haploid
0	0.5	2	Sensitivity	84.0756	rec_missing	haploid
0	0.6	2	Precision	74.3553	rec_missing	haploid
0	0.6	2	Sensitivity	83.851	rec_missing	haploid
0	0.7	2	Precision	76.0182	rec_missing	haploid
0	0.7	2	Sensitivity	83.0267	rec_missing	haploid
0	0.8	2	Precision	79.7329	rec_missing	haploid
0	0.8	2	Sensitivity	81.3954	rec_missing	haploid
0	0.9	2	Precision	87.0756	rec_missing	haploid
0	0.9	2	Sensitivity	71.259	rec_missing	haploid
0	0.5	2	Precision	76.2064	rec_missing	diploid
0	0.5	2	Sensitivity	83.025	rec_missing	diploid
0	0.6	2	Precision	77.1803	rec_missing	diploid
0	0.6	2	Sensitivity	82.822	rec_missing	diploid
0	0.7	2	Precision	78.9304	rec_missing	diploid
0	0.7	2	Sensitivity	81.9763	rec_missing	diploid
0	0.8	2	Precision	82.3681	rec_missing	diploid
0	0.8	2	Sensitivity	80.0686	rec_missing	diploid
0	0.9	2	Precision	89.3304	rec_missing	diploid
0	0.9	2	Sensitivity	69.0945	rec_missing	diploid
1	0.5	2	Precision	79.0341	Ideal	haploid
1	0.5	2	Sensitivity	89.9116	Ideal	haploid
1	0.6	2	Precision	79.764	Ideal	haploid
1	0.6	2	Sensitivity	89.8334	Ideal	haploid
1	0.7	2	Precision	81.3337	Ideal	haploid
1	0.7	2	Sensitivity	89.7198	Ideal	haploid
1	0.8	2	Precision	84.2814	Ideal	haploid
1	0.8	2	Sensitivity	88.6763	Ideal	haploid
1	0.9	2	Precision	92.1972	Ideal	haploid
1	0.9	2	Sensitivity	84.0608	Ideal	haploid
1	0.5	2	Precision	83.2258	Ideal	diploid
1	0.5	2	Sensitivity	88.5687	Ideal	diploid
1	0.6	2	Precision	84.1074	Ideal	diploid
1	0.6	2	Sensitivity	88.4841	Ideal	diploid
1	0.7	2	Precision	85.8318	Ideal	diploid
1	0.7	2	Sensitivity	88.2512	Ideal	diploid
1	0.8	2	Precision	88.6108	Ideal	diploid
1	0.8	2	Sensitivity	87.4771	Ideal	diploid
1	0.9	2	Precision	94.004	Ideal	diploid
1	0.9	2	Sensitivity	80.6636	Ideal	diploid
1	0.5	2	Precision	71.9781	rec_missing	haploid
1	0.5	2	Sensitivity	84.9274	rec_missing	haploid
1	0.6	2	Precision	73.3434	rec_missing	haploid
1	0.6	2	Sensitivity	84.649	rec_missing	haploid
1	0.7	2	Precision	75.945	rec_missing	haploid
1	0.7	2	Sensitivity	83.9645	rec_missing	haploid
1	0.8	2	Precision	79.8407	rec_missing	haploid
1	0.8	2	Sensitivity	81.9634	rec_missing	haploid
1	0.9	2	Precision	88.2929	rec_missing	haploid
1	0.9	2	Sensitivity	71.8124	rec_missing	haploid
1	0.5	2	Precision	77.6868	rec_missing	diploid
1	0.5	2	Sensitivity	83.1364	rec_missing	diploid
1	0.6	2	Precision	78.7601	rec_missing	diploid
1	0.6	2	Sensitivity	82.9261	rec_missing	diploid
1	0.7	2	Precision	80.7489	rec_missing	diploid
1	0.7	2	Sensitivity	82.0396	rec_missing	diploid
1	0.8	2	Precision	84.0917	rec_missing	diploid
1	0.8	2	Sensitivity	79.5923	rec_missing	diploid
1	0.9	2	Precision	90.7769	rec_missing	diploid
1	0.9	2	Sensitivity	66.9815	rec_missing	diploid
2	0.5	2	Precision	80.4791	Ideal	haploid
2	0.5	2	Sensitivity	89.7251	Ideal	haploid
2	0.6	2	Precision	81.3374	Ideal	haploid
2	0.6	2	Sensitivity	89.6569	Ideal	haploid
2	0.7	2	Precision	83.1123	Ideal	haploid
2	0.7	2	Sensitivity	89.4131	Ideal	haploid
2	0.8	2	Precision	86.474	Ideal	haploid
2	0.8	2	Sensitivity	88.9445	Ideal	haploid
2	0.9	2	Precision	93.5677	Ideal	haploid
2	0.9	2	Sensitivity	84.4874	Ideal	haploid
2	0.5	2	Precision	83.3645	Ideal	diploid
2	0.5	2	Sensitivity	89.1601	Ideal	diploid
2	0.6	2	Precision	84.3011	Ideal	diploid
2	0.6	2	Sensitivity	89.0505	Ideal	diploid
2	0.7	2	Precision	86.0116	Ideal	diploid
2	0.7	2	Sensitivity	88.6605	Ideal	diploid
2	0.8	2	Precision	88.7804	Ideal	diploid
2	0.8	2	Sensitivity	87.8172	Ideal	diploid
2	0.9	2	Precision	94.108	Ideal	diploid
2	0.9	2	Sensitivity	81.689	Ideal	diploid
2	0.5	2	Precision	75.4176	rec_missing	haploid
2	0.5	2	Sensitivity	84.6628	rec_missing	haploid
2	0.6	2	Precision	76.6045	rec_missing	haploid
2	0.6	2	Sensitivity	84.3784	rec_missing	haploid
2	0.7	2	Precision	78.3307	rec_missing	haploid
2	0.7	2	Sensitivity	83.7669	rec_missing	haploid
2	0.8	2	Precision	81.5764	rec_missing	haploid
2	0.8	2	Sensitivity	82.4077	rec_missing	haploid
2	0.9	2	Precision	90.7699	rec_missing	haploid
2	0.9	2	Sensitivity	74.4102	rec_missing	haploid
2	0.5	2	Precision	75.9988	rec_missing	diploid
2	0.5	2	Sensitivity	84.0156	rec_missing	diploid
2	0.6	2	Precision	77.1274	rec_missing	diploid
2	0.6	2	Sensitivity	83.7181	rec_missing	diploid
2	0.7	2	Precision	79.4629	rec_missing	diploid
2	0.7	2	Sensitivity	83.3621	rec_missing	diploid
2	0.8	2	Precision	82.7138	rec_missing	diploid
2	0.8	2	Sensitivity	81.07	rec_missing	diploid
2	0.9	2	Precision	90.4986	rec_missing	diploid
2	0.9	2	Sensitivity	71.3476	rec_missing	diploid
3	0.5	2	Precision	78.0981	Ideal	haploid
3	0.5	2	Sensitivity	90.1993	Ideal	haploid
3	0.6	2	Precision	79.0382	Ideal	haploid
3	0.6	2	Sensitivity	90.0674	Ideal	haploid
3	0.7	2	Precision	80.843	Ideal	haploid
3	0.7	2	Sensitivity	89.8779	Ideal	haploid
3	0.8	2	Precision	84.9455	Ideal	haploid
3	0.8	2	Sensitivity	88.9741	Ideal	haploid
3	0.9	2	Precision	92.1416	Ideal	haploid
3	0.9	2	Sensitivity	83.8934	Ideal	haploid
3	0.5	2	Precision	82.4337	Ideal	diploid
3	0.5	2	Sensitivity	88.9982	Ideal	diploid
3	0.6	2	Precision	83.5047	Ideal	diploid
3	0.6	2	Sensitivity	88.7606	Ideal	diploid
3	0.7	2	Precision	85.3327	Ideal	diploid
3	0.7	2	Sensitivity	88.4042	Ideal	diploid
3	0.8	2	Precision	88.4806	Ideal	diploid
3	0.8	2	Sensitivity	87.1738	Ideal	diploid
3	0.9	2	Precision	93.8068	Ideal	diploid
3	0.9	2	Sensitivity	80.763	Ideal	diploid
3	0.5	2	Precision	72.8351	rec_missing	haploid
3	0.5	2	Sensitivity	83.7639	rec_missing	haploid
3	0.6	2	Precision	74.1736	rec_missing	haploid
3	0.6	2	Sensitivity	83.6798	rec_missing	haploid
3	0.7	2	Precision	76.3225	rec_missing	haploid
3	0.7	2	Sensitivity	83.3164	rec_missing	haploid
3	0.8	2	Precision	79.8436	rec_missing	haploid
3	0.8	2	Sensitivity	80.6421	rec_missing	haploid
3	0.9	2	Precision	87.4143	rec_missing	haploid
3	0.9	2	Sensitivity	71.2729	rec_missing	haploid
3	0.5	2	Precision	77.6472	rec_missing	diploid
3	0.5	2	Sensitivity	83.2784	rec_missing	diploid
3	0.6	2	Precision	78.5996	rec_missing	diploid
3	0.6	2	Sensitivity	82.9921	rec_missing	diploid
3	0.7	2	Precision	80.3586	rec_missing	diploid
3	0.7	2	Sensitivity	82.4804	rec_missing	diploid
3	0.8	2	Precision	84.0162	rec_missing	diploid
3	0.8	2	Sensitivity	80.7081	rec_missing	diploid
3	0.9	2	Precision	91.0281	rec_missing	diploid
3	0.9	2	Sensitivity	69.6011	rec_missing	diploid
4	0.5	2	Precision	80.5572	Ideal	haploid
4	0.5	2	Sensitivity	90.5026	Ideal	haploid
4	0.6	2	Precision	81.5298	Ideal	haploid
4	0.6	2	Sensitivity	90.4163	Ideal	haploid
4	0.7	2	Precision	83.3184	Ideal	haploid
4	0.7	2	Sensitivity	90.2406	Ideal	haploid
4	0.8	2	Precision	86.5868	Ideal	haploid
4	0.8	2	Sensitivity	89.6663	Ideal	haploid
4	0.9	2	Precision	93.4928	Ideal	haploid
4	0.9	2	Sensitivity	84.7667	Ideal	haploid
4	0.5	2	Precision	82.6897	Ideal	diploid
4	0.5	2	Sensitivity	88.7287	Ideal	diploid
4	0.6	2	Precision	83.6305	Ideal	diploid
4	0.6	2	Sensitivity	88.6326	Ideal	diploid
4	0.7	2	Precision	85.1215	Ideal	diploid
4	0.7	2	Sensitivity	88.2915	Ideal	diploid
4	0.8	2	Precision	88.0239	Ideal	diploid
4	0.8	2	Sensitivity	87.4318	Ideal	diploid
4	0.9	2	Precision	93.9831	Ideal	diploid
4	0.9	2	Sensitivity	79.6805	Ideal	diploid
4	0.5	2	Precision	72.1634	rec_missing	haploid
4	0.5	2	Sensitivity	85.1348	rec_missing	haploid
4	0.6	2	Precision	73.3415	rec_missing	haploid
4	0.6	2	Sensitivity	84.7115	rec_missing	haploid
4	0.7	2	Precision	75.3059	rec_missing	haploid
4	0.7	2	Sensitivity	84.2494	rec_missing	haploid
4	0.8	2	Precision	79.7945	rec_missing	haploid
4	0.8	2	Sensitivity	82.865	rec_missing	haploid
4	0.9	2	Precision	86.7766	rec_missing	haploid
4	0.9	2	Sensitivity	73.6486	rec_missing	haploid
4	0.5	2	Precision	75.2136	rec_missing	diploid
4	0.5	2	Sensitivity	82.8084	rec_missing	diploid
4	0.6	2	Precision	76.4748	rec_missing	diploid
4	0.6	2	Sensitivity	82.4775	rec_missing	diploid
4	0.7	2	Precision	78.7839	rec_missing	diploid
4	0.7	2	Sensitivity	81.656	rec_missing	diploid
4	0.8	2	Precision	81.3887	rec_missing	diploid
4	0.8	2	Sensitivity	79.7013	rec_missing	diploid
4	0.9	2	Precision	89.2219	rec_missing	diploid
4	0.9	2	Sensitivity	67.9905	rec_missing	diploid
0	0.5	3	Precision	83.6647	Ideal	haploid
0	0.5	3	Sensitivity	91.0046	Ideal	haploid
0	0.6	3	Precision	84.36	Ideal	haploid
0	0.6	3	Sensitivity	90.9	Ideal	haploid
0	0.7	3	Precision	85.7033	Ideal	haploid
0	0.7	3	Sensitivity	90.5826	Ideal	haploid
0	0.8	3	Precision	88.6468	Ideal	haploid
0	0.8	3	Sensitivity	90.1267	Ideal	haploid
0	0.9	3	Precision	93.8975	Ideal	haploid
0	0.9	3	Sensitivity	85.1642	Ideal	haploid
0	0.5	3	Precision	86.6316	Ideal	diploid
0	0.5	3	Sensitivity	89.559	Ideal	diploid
0	0.6	3	Precision	87.3697	Ideal	diploid
0	0.6	3	Sensitivity	89.4622	Ideal	diploid
0	0.7	3	Precision	88.5167	Ideal	diploid
0	0.7	3	Sensitivity	89.1476	Ideal	diploid
0	0.8	3	Precision	90.6692	Ideal	diploid
0	0.8	3	Sensitivity	88.2274	Ideal	diploid
0	0.9	3	Precision	94.7158	Ideal	diploid
0	0.9	3	Sensitivity	81.8222	Ideal	diploid
0	0.5	3	Precision	80.6191	rec_missing	haploid
0	0.5	3	Sensitivity	85.5819	rec_missing	haploid
0	0.6	3	Precision	81.5203	rec_missing	haploid
0	0.6	3	Sensitivity	85.336	rec_missing	haploid
0	0.7	3	Precision	82.6667	rec_missing	haploid
0	0.7	3	Sensitivity	84.5469	rec_missing	haploid
0	0.8	3	Precision	85.2803	rec_missing	haploid
0	0.8	3	Sensitivity	82.7007	rec_missing	haploid
0	0.9	3	Precision	90.6282	rec_missing	haploid
0	0.9	3	Sensitivity	73.3121	rec_missing	haploid
0	0.5	3	Precision	83.1392	rec_missing	diploid
0	0.5	3	Sensitivity	83.9912	rec_missing	diploid
0	0.6	3	Precision	83.8552	rec_missing	diploid
0	0.6	3	Sensitivity	83.7326	rec_missing	diploid
0	0.7	3	Precision	85.2633	rec_missing	diploid
0	0.7	3	Sensitivity	82.9808	rec_missing	diploid
0	0.8	3	Precision	87.6779	rec_missing	diploid
0	0.8	3	Sensitivity	81.1126	rec_missing	diploid
0	0.9	3	Precision	91.6237	rec_missing	diploid
0	0.9	3	Sensitivity	68.6725	rec_missing	diploid
1	0.5	3	Precision	84.728	Ideal	haploid
1	0.5	3	Sensitivity	90.4896	Ideal	haploid
1	0.6	3	Precision	85.5315	Ideal	haploid
1	0.6	3	Sensitivity	90.3612	Ideal	haploid
1	0.7	3	Precision	86.7616	Ideal	haploid
1	0.7	3	Sensitivity	90.2087	Ideal	haploid
1	0.8	3	Precision	89.2333	Ideal	haploid
1	0.8	3	Sensitivity	89.6144	Ideal	haploid
1	0.9	3	Precision	94.0139	Ideal	haploid
1	0.9	3	Sensitivity	84.4044	Ideal	haploid
1	0.5	3	Precision	86.4239	Ideal	diploid
1	0.5	3	Sensitivity	89.3314	Ideal	diploid
1	0.6	3	Precision	87.2473	Ideal	diploid
1	0.6	3	Sensitivity	89.2238	Ideal	diploid
1	0.7	3	Precision	88.4517	Ideal	diploid
1	0.7	3	Sensitivity	88.9338	Ideal	diploid
1	0.8	3	Precision	90.6314	Ideal	diploid
1	0.8	3	Sensitivity	88.0215	Ideal	diploid
1	0.9	3	Precision	94.5673	Ideal	diploid
1	0.9	3	Sensitivity	81.4192	Ideal	diploid
1	0.5	3	Precision	81.4633	rec_missing	haploid
1	0.5	3	Sensitivity	85.1285	rec_missing	haploid
1	0.6	3	Precision	82.2919	rec_missing	haploid
1	0.6	3	Sensitivity	84.8294	rec_missing	haploid
1	0.7	3	Precision	83.967	rec_missing	haploid
1	0.7	3	Sensitivity	84.3894	rec_missing	haploid
1	0.8	3	Precision	85.9992	rec_missing	haploid
1	0.8	3	Sensitivity	82.9508	rec_missing	haploid
1	0.9	3	Precision	90.5744	rec_missing	haploid
1	0.9	3	Sensitivity	73.2197	rec_missing	haploid
1	0.5	3	Precision	81.2845	rec_missing	diploid
1	0.5	3	Sensitivity	82.2776	rec_missing	diploid
1	0.6	3	Precision	82.0081	rec_missing	diploid
1	0.6	3	Sensitivity	81.9639	rec_missing	diploid
1	0.7	3	Precision	83.4625	rec_missing	diploid
1	0.7	3	Sensitivity	81.5556	rec_missing	diploid
1	0.8	3	Precision	85.5963	rec_missing	diploid
1	0.8	3	Sensitivity	79.5529	rec_missing	diploid
1	0.9	3	Precision	90.5249	rec_missing	diploid
1	0.9	3	Sensitivity	67.1582	rec_missing	diploid
2	0.5	3	Precision	84.4327	Ideal	haploid
2	0.5	3	Sensitivity	90.1054	Ideal	haploid
2	0.6	3	Precision	85.364	Ideal	haploid
2	0.6	3	Sensitivity	90.0425	Ideal	haploid
2	0.7	3	Precision	86.5917	Ideal	haploid
2	0.7	3	Sensitivity	89.8542	Ideal	haploid
2	0.8	3	Precision	89.1015	Ideal	haploid
2	0.8	3	Sensitivity	89.1549	Ideal	haploid
2	0.9	3	Precision	94.1691	Ideal	haploid
2	0.9	3	Sensitivity	83.9273	Ideal	haploid
2	0.5	3	Precision	86.8512	Ideal	diploid
2	0.5	3	Sensitivity	89.6806	Ideal	diploid
2	0.6	3	Precision	87.5808	Ideal	diploid
2	0.6	3	Sensitivity	89.5536	Ideal	diploid
2	0.7	3	Precision	88.9124	Ideal	diploid
2	0.7	3	Sensitivity	89.3377	Ideal	diploid
2	0.8	3	Precision	91.1139	Ideal	diploid
2	0.8	3	Sensitivity	88.3721	Ideal	diploid
2	0.9	3	Precision	94.8477	Ideal	diploid
2	0.9	3	Sensitivity	82.3083	Ideal	diploid
2	0.5	3	Precision	78.5764	rec_missing	haploid
2	0.5	3	Sensitivity	83.8918	rec_missing	haploid
2	0.6	3	Precision	79.2932	rec_missing	haploid
2	0.6	3	Sensitivity	83.569	rec_missing	haploid
2	0.7	3	Precision	80.4443	rec_missing	haploid
2	0.7	3	Sensitivity	82.9704	rec_missing	haploid
2	0.8	3	Precision	83.1558	rec_missing	haploid
2	0.8	3	Sensitivity	81.6233	rec_missing	haploid
2	0.9	3	Precision	88.4438	rec_missing	haploid
2	0.9	3	Sensitivity	73.9389	rec_missing	haploid
2	0.5	3	Precision	83.459	rec_missing	diploid
2	0.5	3	Sensitivity	83.9426	rec_missing	diploid
2	0.6	3	Precision	84.1195	rec_missing	diploid
2	0.6	3	Sensitivity	83.5857	rec_missing	diploid
2	0.7	3	Precision	85.0952	rec_missing	diploid
2	0.7	3	Sensitivity	82.9166	rec_missing	diploid
2	0.8	3	Precision	87.6409	rec_missing	diploid
2	0.8	3	Sensitivity	80.9275	rec_missing	diploid
2	0.9	3	Precision	91.9668	rec_missing	diploid
2	0.9	3	Sensitivity	71.5038	rec_missing	diploid
3	0.5	3	Precision	83.7369	Ideal	haploid
3	0.5	3	Sensitivity	90.5883	Ideal	haploid
3	0.6	3	Precision	84.5531	Ideal	haploid
3	0.6	3	Sensitivity	90.4628	Ideal	haploid
3	0.7	3	Precision	85.9764	Ideal	haploid
3	0.7	3	Sensitivity	90.2918	Ideal	haploid
3	0.8	3	Precision	88.735	Ideal	haploid
3	0.8	3	Sensitivity	89.7329	Ideal	haploid
3	0.9	3	Precision	94.0593	Ideal	haploid
3	0.9	3	Sensitivity	85.1909	Ideal	haploid
3	0.5	3	Precision	87.0163	Ideal	diploid
3	0.5	3	Sensitivity	89.3908	Ideal	diploid
3	0.6	3	Precision	87.7475	Ideal	diploid
3	0.6	3	Sensitivity	89.1899	Ideal	diploid
3	0.7	3	Precision	89.0124	Ideal	diploid
3	0.7	3	Sensitivity	88.9155	Ideal	diploid
3	0.8	3	Precision	90.9731	Ideal	diploid
3	0.8	3	Sensitivity	88.1642	Ideal	diploid
3	0.9	3	Precision	94.9497	Ideal	diploid
3	0.9	3	Sensitivity	82.3604	Ideal	diploid
3	0.5	3	Precision	81.35	rec_missing	haploid
3	0.5	3	Sensitivity	84.1655	rec_missing	haploid
3	0.6	3	Precision	82.4567	rec_missing	haploid
3	0.6	3	Sensitivity	83.8563	rec_missing	haploid
3	0.7	3	Precision	83.6713	rec_missing	haploid
3	0.7	3	Sensitivity	83.4076	rec_missing	haploid
3	0.8	3	Precision	85.438	rec_missing	haploid
3	0.8	3	Sensitivity	81.8845	rec_missing	haploid
3	0.9	3	Precision	91.9568	rec_missing	haploid
3	0.9	3	Sensitivity	73.2149	rec_missing	haploid
3	0.5	3	Precision	81.7037	rec_missing	diploid
3	0.5	3	Sensitivity	81.5777	rec_missing	diploid
3	0.6	3	Precision	82.4941	rec_missing	diploid
3	0.6	3	Sensitivity	81.2826	rec_missing	diploid
3	0.7	3	Precision	83.8965	rec_missing	diploid
3	0.7	3	Sensitivity	80.4402	rec_missing	diploid
3	0.8	3	Precision	86.3802	rec_missing	diploid
3	0.8	3	Sensitivity	78.0908	rec_missing	diploid
3	0.9	3	Precision	91.0324	rec_missing	diploid
3	0.9	3	Sensitivity	64.6757	rec_missing	diploid
4	0.5	3	Precision	84.5015	Ideal	haploid
4	0.5	3	Sensitivity	90.8164	Ideal	haploid
4	0.6	3	Precision	85.2622	Ideal	haploid
4	0.6	3	Sensitivity	90.7401	Ideal	haploid
4	0.7	3	Precision	86.5599	Ideal	haploid
4	0.7	3	Sensitivity	90.5137	Ideal	haploid
4	0.8	3	Precision	89.3823	Ideal	haploid
4	0.8	3	Sensitivity	90.0186	Ideal	haploid
4	0.9	3	Precision	94.5909	Ideal	haploid
4	0.9	3	Sensitivity	85.3557	Ideal	haploid
4	0.5	3	Precision	86.652	Ideal	diploid
4	0.5	3	Sensitivity	89.384	Ideal	diploid
4	0.6	3	Precision	87.407	Ideal	diploid
4	0.6	3	Sensitivity	89.2584	Ideal	diploid
4	0.7	3	Precision	88.6342	Ideal	diploid
4	0.7	3	Sensitivity	88.9069	Ideal	diploid
4	0.8	3	Precision	90.7871	Ideal	diploid
4	0.8	3	Sensitivity	88.0489	Ideal	diploid
4	0.9	3	Precision	94.7787	Ideal	diploid
4	0.9	3	Sensitivity	81.9502	Ideal	diploid
4	0.5	3	Precision	82.2735	rec_missing	haploid
4	0.5	3	Sensitivity	85.7208	rec_missing	haploid
4	0.6	3	Precision	82.9864	rec_missing	haploid
4	0.6	3	Sensitivity	85.5503	rec_missing	haploid
4	0.7	3	Precision	84.3396	rec_missing	haploid
4	0.7	3	Sensitivity	85.0574	rec_missing	haploid
4	0.8	3	Precision	86.8134	rec_missing	haploid
4	0.8	3	Sensitivity	83.5175	rec_missing	haploid
4	0.9	3	Precision	91.823	rec_missing	haploid
4	0.9	3	Sensitivity	76.3335	rec_missing	haploid
4	0.5	3	Precision	82.0876	rec_missing	diploid
4	0.5	3	Sensitivity	82.3028	rec_missing	diploid
4	0.6	3	Precision	82.8226	rec_missing	diploid
4	0.6	3	Sensitivity	82.0326	rec_missing	diploid
4	0.7	3	Precision	84.2437	rec_missing	diploid
4	0.7	3	Sensitivity	81.573	rec_missing	diploid
4	0.8	3	Precision	86.8288	rec_missing	diploid
4	0.8	3	Sensitivity	79.3172	rec_missing	diploid
4	0.9	3	Precision	91.4532	rec_missing	diploid
4	0.9	3	Sensitivity	68.0537	rec_missing	diploid
0	0.5	4	Precision	86.0047	Ideal	haploid
0	0.5	4	Sensitivity	89.9467	Ideal	haploid
0	0.6	4	Precision	86.6919	Ideal	haploid
0	0.6	4	Sensitivity	89.8209	Ideal	haploid
0	0.7	4	Precision	87.9987	Ideal	haploid
0	0.7	4	Sensitivity	89.6967	Ideal	haploid
0	0.8	4	Precision	90.203	Ideal	haploid
0	0.8	4	Sensitivity	88.8473	Ideal	haploid
0	0.9	4	Precision	94.7103	Ideal	haploid
0	0.9	4	Sensitivity	84.289	Ideal	haploid
0	0.5	4	Precision	88.3194	Ideal	diploid
0	0.5	4	Sensitivity	89.234	Ideal	diploid
0	0.6	4	Precision	88.953	Ideal	diploid
0	0.6	4	Sensitivity	89.0537	Ideal	diploid
0	0.7	4	Precision	90.0395	Ideal	diploid
0	0.7	4	Sensitivity	88.9094	Ideal	diploid
0	0.8	4	Precision	92.159	Ideal	diploid
0	0.8	4	Sensitivity	87.8648	Ideal	diploid
0	0.9	4	Precision	95.3654	Ideal	diploid
0	0.9	4	Sensitivity	80.8422	Ideal	diploid
0	0.5	4	Precision	81.5129	rec_missing	haploid
0	0.5	4	Sensitivity	85.2744	rec_missing	haploid
0	0.6	4	Precision	82.2326	rec_missing	haploid
0	0.6	4	Sensitivity	85.1435	rec_missing	haploid
0	0.7	4	Precision	83.2231	rec_missing	haploid
0	0.7	4	Sensitivity	84.7086	rec_missing	haploid
0	0.8	4	Precision	85.3906	rec_missing	haploid
0	0.8	4	Sensitivity	82.5403	rec_missing	haploid
0	0.9	4	Precision	90.858	rec_missing	haploid
0	0.9	4	Sensitivity	70.988	rec_missing	haploid
0	0.5	4	Precision	82.1174	rec_missing	diploid
0	0.5	4	Sensitivity	82.6895	rec_missing	diploid
0	0.6	4	Precision	82.8725	rec_missing	diploid
0	0.6	4	Sensitivity	82.33	rec_missing	diploid
0	0.7	4	Precision	83.9167	rec_missing	diploid
0	0.7	4	Sensitivity	81.6231	rec_missing	diploid
0	0.8	4	Precision	85.7564	rec_missing	diploid
0	0.8	4	Sensitivity	79.3861	rec_missing	diploid
0	0.9	4	Precision	89.6539	rec_missing	diploid
0	0.9	4	Sensitivity	66.3704	rec_missing	diploid
1	0.5	4	Precision	86.2917	Ideal	haploid
1	0.5	4	Sensitivity	89.8563	Ideal	haploid
1	0.6	4	Precision	86.862	Ideal	haploid
1	0.6	4	Sensitivity	89.7507	Ideal	haploid
1	0.7	4	Precision	88.1035	Ideal	haploid
1	0.7	4	Sensitivity	89.6191	Ideal	haploid
1	0.8	4	Precision	90.3424	Ideal	haploid
1	0.8	4	Sensitivity	88.7152	Ideal	haploid
1	0.9	4	Precision	94.4581	Ideal	haploid
1	0.9	4	Sensitivity	84.1684	Ideal	haploid
1	0.5	4	Precision	87.3166	Ideal	diploid
1	0.5	4	Sensitivity	89.2235	Ideal	diploid
1	0.6	4	Precision	87.9155	Ideal	diploid
1	0.6	4	Sensitivity	89.0446	Ideal	diploid
1	0.7	4	Precision	88.9125	Ideal	diploid
1	0.7	4	Sensitivity	88.6628	Ideal	diploid
1	0.8	4	Precision	90.8455	Ideal	diploid
1	0.8	4	Sensitivity	87.5981	Ideal	diploid
1	0.9	4	Precision	94.8096	Ideal	diploid
1	0.9	4	Sensitivity	80.9554	Ideal	diploid
1	0.5	4	Precision	79.1579	rec_missing	haploid
1	0.5	4	Sensitivity	84.4349	rec_missing	haploid
1	0.6	4	Precision	79.7003	rec_missing	haploid
1	0.6	4	Sensitivity	84.1603	rec_missing	haploid
1	0.7	4	Precision	80.8336	rec_missing	haploid
1	0.7	4	Sensitivity	83.7026	rec_missing	haploid
1	0.8	4	Precision	83.3257	rec_missing	haploid
1	0.8	4	Sensitivity	82.2218	rec_missing	haploid
1	0.9	4	Precision	88.6983	rec_missing	haploid
1	0.9	4	Sensitivity	71.9232	rec_missing	haploid
1	0.5	4	Precision	83.2214	rec_missing	diploid
1	0.5	4	Sensitivity	83.0633	rec_missing	diploid
1	0.6	4	Precision	83.9654	rec_missing	diploid
1	0.6	4	Sensitivity	82.7413	rec_missing	diploid
1	0.7	4	Precision	84.9326	rec_missing	diploid
1	0.7	4	Sensitivity	82.198	rec_missing	diploid
1	0.8	4	Precision	86.9818	rec_missing	diploid
1	0.8	4	Sensitivity	79.8932	rec_missing	diploid
1	0.9	4	Precision	91.9257	rec_missing	diploid
1	0.9	4	Sensitivity	67.7519	rec_missing	diploid
2	0.5	4	Precision	85.0713	Ideal	haploid
2	0.5	4	Sensitivity	89.8623	Ideal	haploid
2	0.6	4	Precision	85.5953	Ideal	haploid
2	0.6	4	Sensitivity	89.7198	Ideal	haploid
2	0.7	4	Precision	86.7654	Ideal	haploid
2	0.7	4	Sensitivity	89.4934	Ideal	haploid
2	0.8	4	Precision	88.8211	Ideal	haploid
2	0.8	4	Sensitivity	88.5899	Ideal	haploid
2	0.9	4	Precision	93.9157	Ideal	haploid
2	0.9	4	Sensitivity	82.6588	Ideal	haploid
2	0.5	4	Precision	87.7561	Ideal	diploid
2	0.5	4	Sensitivity	89.3427	Ideal	diploid
2	0.6	4	Precision	88.278	Ideal	diploid
2	0.6	4	Sensitivity	89.1791	Ideal	diploid
2	0.7	4	Precision	89.3521	Ideal	diploid
2	0.7	4	Sensitivity	88.9395	Ideal	diploid
2	0.8	4	Precision	91.253	Ideal	diploid
2	0.8	4	Sensitivity	87.8876	Ideal	diploid
2	0.9	4	Precision	94.9925	Ideal	diploid
2	0.9	4	Sensitivity	81.2199	Ideal	diploid
2	0.5	4	Precision	80.0739	rec_missing	haploid
2	0.5	4	Sensitivity	84.3312	rec_missing	haploid
2	0.6	4	Precision	80.6354	rec_missing	haploid
2	0.6	4	Sensitivity	84.1455	rec_missing	haploid
2	0.7	4	Precision	81.7355	rec_missing	haploid
2	0.7	4	Sensitivity	83.4423	rec_missing	haploid
2	0.8	4	Precision	84.4069	rec_missing	haploid
2	0.8	4	Sensitivity	81.539	rec_missing	haploid
2	0.9	4	Precision	90.1983	rec_missing	haploid
2	0.9	4	Sensitivity	72.5701	rec_missing	haploid
2	0.5	4	Precision	83.2724	rec_missing	diploid
2	0.5	4	Sensitivity	83.8558	rec_missing	diploid
2	0.6	4	Precision	83.8341	rec_missing	diploid
2	0.6	4	Sensitivity	83.5907	rec_missing	diploid
2	0.7	4	Precision	84.6988	rec_missing	diploid
2	0.7	4	Sensitivity	82.9697	rec_missing	diploid
2	0.8	4	Precision	86.8828	rec_missing	diploid
2	0.8	4	Sensitivity	80.992	rec_missing	diploid
2	0.9	4	Precision	90.8906	rec_missing	diploid
2	0.9	4	Sensitivity	69.2249	rec_missing	diploid
3	0.5	4	Precision	85.7167	Ideal	haploid
3	0.5	4	Sensitivity	90.0122	Ideal	haploid
3	0.6	4	Precision	86.4068	Ideal	haploid
3	0.6	4	Sensitivity	89.8169	Ideal	haploid
3	0.7	4	Precision	87.6598	Ideal	haploid
3	0.7	4	Sensitivity	89.5823	Ideal	haploid
3	0.8	4	Precision	89.7572	Ideal	haploid
3	0.8	4	Sensitivity	88.8333	Ideal	haploid
3	0.9	4	Precision	94.4895	Ideal	haploid
3	0.9	4	Sensitivity	82.8352	Ideal	haploid
3	0.5	4	Precision	88.3672	Ideal	diploid
3	0.5	4	Sensitivity	88.6138	Ideal	diploid
3	0.6	4	Precision	88.8998	Ideal	diploid
3	0.6	4	Sensitivity	88.4679	Ideal	diploid
3	0.7	4	Precision	89.975	Ideal	diploid
3	0.7	4	Sensitivity	88.1755	Ideal	diploid
3	0.8	4	Precision	91.7565	Ideal	diploid
3	0.8	4	Sensitivity	87.1591	Ideal	diploid
3	0.9	4	Precision	95.0208	Ideal	diploid
3	0.9	4	Sensitivity	80.8575	Ideal	diploid
3	0.5	4	Precision	82.3138	rec_missing	haploid
3	0.5	4	Sensitivity	84.8364	rec_missing	haploid
3	0.6	4	Precision	82.9909	rec_missing	haploid
3	0.6	4	Sensitivity	84.6987	rec_missing	haploid
3	0.7	4	Precision	84.1792	rec_missing	haploid
3	0.7	4	Sensitivity	84.3841	rec_missing	haploid
3	0.8	4	Precision	86.0895	rec_missing	haploid
3	0.8	4	Sensitivity	82.2301	rec_missing	haploid
3	0.9	4	Precision	89.6426	rec_missing	haploid
3	0.9	4	Sensitivity	72.7709	rec_missing	haploid
3	0.5	4	Precision	84.8916	rec_missing	diploid
3	0.5	4	Sensitivity	83.8518	rec_missing	diploid
3	0.6	4	Precision	85.532	rec_missing	diploid
3	0.6	4	Sensitivity	83.5429	rec_missing	diploid
3	0.7	4	Precision	86.5867	rec_missing	diploid
3	0.7	4	Sensitivity	82.7298	rec_missing	diploid
3	0.8	4	Precision	88.5736	rec_missing	diploid
3	0.8	4	Sensitivity	80.5565	rec_missing	diploid
3	0.9	4	Precision	92.5723	rec_missing	diploid
3	0.9	4	Sensitivity	68.7187	rec_missing	diploid
4	0.5	4	Precision	85.844	Ideal	haploid
4	0.5	4	Sensitivity	91.057	Ideal	haploid
4	0.6	4	Precision	86.4202	Ideal	haploid
4	0.6	4	Sensitivity	90.9636	Ideal	haploid
4	0.7	4	Precision	87.6564	Ideal	haploid
4	0.7	4	Sensitivity	90.7028	Ideal	haploid
4	0.8	4	Precision	89.9818	Ideal	haploid
4	0.8	4	Sensitivity	90.1634	Ideal	haploid
4	0.9	4	Precision	94.8282	Ideal	haploid
4	0.9	4	Sensitivity	85.6608	Ideal	haploid
4	0.5	4	Precision	88.2986	Ideal	diploid
4	0.5	4	Sensitivity	89.3077	Ideal	diploid
4	0.6	4	Precision	88.9183	Ideal	diploid
4	0.6	4	Sensitivity	89.1375	Ideal	diploid
4	0.7	4	Precision	90.026	Ideal	diploid
4	0.7	4	Sensitivity	88.8441	Ideal	diploid
4	0.8	4	Precision	91.7947	Ideal	diploid
4	0.8	4	Sensitivity	87.8835	Ideal	diploid
4	0.9	4	Precision	95.1273	Ideal	diploid
4	0.9	4	Sensitivity	80.9896	Ideal	diploid
4	0.5	4	Precision	80.3437	rec_missing	haploid
4	0.5	4	Sensitivity	84.7361	rec_missing	haploid
4	0.6	4	Precision	80.9499	rec_missing	haploid
4	0.6	4	Sensitivity	84.4473	rec_missing	haploid
4	0.7	4	Precision	82.1496	rec_missing	haploid
4	0.7	4	Sensitivity	83.8517	rec_missing	haploid
4	0.8	4	Precision	84.1721	rec_missing	haploid
4	0.8	4	Sensitivity	82.0467	rec_missing	haploid
4	0.9	4	Precision	88.7636	rec_missing	haploid
4	0.9	4	Sensitivity	71.8119	rec_missing	haploid
4	0.5	4	Precision	83.5525	rec_missing	diploid
4	0.5	4	Sensitivity	84.039	rec_missing	diploid
4	0.6	4	Precision	84.0562	rec_missing	diploid
4	0.6	4	Sensitivity	83.8828	rec_missing	diploid
4	0.7	4	Precision	84.9898	rec_missing	diploid
4	0.7	4	Sensitivity	83.1262	rec_missing	diploid
4	0.8	4	Precision	87.0595	rec_missing	diploid
4	0.8	4	Sensitivity	80.6766	rec_missing	diploid
4	0.9	4	Precision	91.0598	rec_missing	diploid
4	0.9	4	Sensitivity	68.3251	rec_missing	diploid
0	0.5	5	Precision	88.4029	Ideal	haploid
0	0.5	5	Sensitivity	90.4303	Ideal	haploid
0	0.6	5	Precision	88.8971	Ideal	haploid
0	0.6	5	Sensitivity	90.3386	Ideal	haploid
0	0.7	5	Precision	89.8636	Ideal	haploid
0	0.7	5	Sensitivity	90.0944	Ideal	haploid
0	0.8	5	Precision	91.6329	Ideal	haploid
0	0.8	5	Sensitivity	89.453	Ideal	haploid
0	0.9	5	Precision	95.0774	Ideal	haploid
0	0.9	5	Sensitivity	84.6515	Ideal	haploid
0	0.5	5	Precision	89.7488	Ideal	diploid
0	0.5	5	Sensitivity	89.9754	Ideal	diploid
0	0.6	5	Precision	90.2822	Ideal	diploid
0	0.6	5	Sensitivity	89.8455	Ideal	diploid
0	0.7	5	Precision	91.0793	Ideal	diploid
0	0.7	5	Sensitivity	89.6093	Ideal	diploid
0	0.8	5	Precision	92.5336	Ideal	diploid
0	0.8	5	Sensitivity	88.6606	Ideal	diploid
0	0.9	5	Precision	95.2057	Ideal	diploid
0	0.9	5	Sensitivity	83.0328	Ideal	diploid
0	0.5	5	Precision	83.6789	rec_missing	haploid
0	0.5	5	Sensitivity	83.8068	rec_missing	haploid
0	0.6	5	Precision	84.2444	rec_missing	haploid
0	0.6	5	Sensitivity	83.5706	rec_missing	haploid
0	0.7	5	Precision	85.4578	rec_missing	haploid
0	0.7	5	Sensitivity	82.9931	rec_missing	haploid
0	0.8	5	Precision	87.5415	rec_missing	haploid
0	0.8	5	Sensitivity	81.5451	rec_missing	haploid
0	0.9	5	Precision	92.7998	rec_missing	haploid
0	0.9	5	Sensitivity	72.4432	rec_missing	haploid
0	0.5	5	Precision	85.9817	rec_missing	diploid
0	0.5	5	Sensitivity	83.0307	rec_missing	diploid
0	0.6	5	Precision	86.5098	rec_missing	diploid
0	0.6	5	Sensitivity	82.6907	rec_missing	diploid
0	0.7	5	Precision	87.6848	rec_missing	diploid
0	0.7	5	Sensitivity	82.0864	rec_missing	diploid
0	0.8	5	Precision	89.3399	rec_missing	diploid
0	0.8	5	Sensitivity	79.6308	rec_missing	diploid
0	0.9	5	Precision	93.169	rec_missing	diploid
0	0.9	5	Sensitivity	67.2892	rec_missing	diploid
1	0.5	5	Precision	88.8874	Ideal	haploid
1	0.5	5	Sensitivity	90.7175	Ideal	haploid
1	0.6	5	Precision	89.3614	Ideal	haploid
1	0.6	5	Sensitivity	90.6026	Ideal	haploid
1	0.7	5	Precision	90.3296	Ideal	haploid
1	0.7	5	Sensitivity	90.4029	Ideal	haploid
1	0.8	5	Precision	91.8239	Ideal	haploid
1	0.8	5	Sensitivity	89.829	Ideal	haploid
1	0.9	5	Precision	95.3278	Ideal	haploid
1	0.9	5	Sensitivity	84.8096	Ideal	haploid
1	0.5	5	Precision	90.0404	Ideal	diploid
1	0.5	5	Sensitivity	89.1812	Ideal	diploid
1	0.6	5	Precision	90.5485	Ideal	diploid
1	0.6	5	Sensitivity	89.0473	Ideal	diploid
1	0.7	5	Precision	91.3494	Ideal	diploid
1	0.7	5	Sensitivity	88.7772	Ideal	diploid
1	0.8	5	Precision	92.9314	Ideal	diploid
1	0.8	5	Sensitivity	87.9975	Ideal	diploid
1	0.9	5	Precision	95.5188	Ideal	diploid
1	0.9	5	Sensitivity	81.5385	Ideal	diploid
1	0.5	5	Precision	84.6842	rec_missing	haploid
1	0.5	5	Sensitivity	84.3897	rec_missing	haploid
1	0.6	5	Precision	85.2449	rec_missing	haploid
1	0.6	5	Sensitivity	84.1106	rec_missing	haploid
1	0.7	5	Precision	86.679	rec_missing	haploid
1	0.7	5	Sensitivity	83.6352	rec_missing	haploid
1	0.8	5	Precision	88.8919	rec_missing	haploid
1	0.8	5	Sensitivity	81.9282	rec_missing	haploid
1	0.9	5	Precision	93.2498	rec_missing	haploid
1	0.9	5	Sensitivity	73.2862	rec_missing	haploid
1	0.5	5	Precision	84.3162	rec_missing	diploid
1	0.5	5	Sensitivity	83.4225	rec_missing	diploid
1	0.6	5	Precision	85.019	rec_missing	diploid
1	0.6	5	Sensitivity	83.0184	rec_missing	diploid
1	0.7	5	Precision	86.1428	rec_missing	diploid
1	0.7	5	Sensitivity	82.4863	rec_missing	diploid
1	0.8	5	Precision	88.09	rec_missing	diploid
1	0.8	5	Sensitivity	80.1222	rec_missing	diploid
1	0.9	5	Precision	92.2112	rec_missing	diploid
1	0.9	5	Sensitivity	66.8688	rec_missing	diploid
2	0.5	5	Precision	87.9986	Ideal	haploid
2	0.5	5	Sensitivity	90.227	Ideal	haploid
2	0.6	5	Precision	88.4642	Ideal	haploid
2	0.6	5	Sensitivity	90.0717	Ideal	haploid
2	0.7	5	Precision	89.3799	Ideal	haploid
2	0.7	5	Sensitivity	89.8319	Ideal	haploid
2	0.8	5	Precision	91.1213	Ideal	haploid
2	0.8	5	Sensitivity	89.1478	Ideal	haploid
2	0.9	5	Precision	94.996	Ideal	haploid
2	0.9	5	Sensitivity	83.808	Ideal	haploid
2	0.5	5	Precision	90.0186	Ideal	diploid
2	0.5	5	Sensitivity	89.374	Ideal	diploid
2	0.6	5	Precision	90.5123	Ideal	diploid
2	0.6	5	Sensitivity	89.2555	Ideal	diploid
2	0.7	5	Precision	91.3863	Ideal	diploid
2	0.7	5	Sensitivity	88.8795	Ideal	diploid
2	0.8	5	Precision	92.8272	Ideal	diploid
2	0.8	5	Sensitivity	87.9066	Ideal	diploid
2	0.9	5	Precision	95.5817	Ideal	diploid
2	0.9	5	Sensitivity	81.4771	Ideal	diploid
2	0.5	5	Precision	84.106	rec_missing	haploid
2	0.5	5	Sensitivity	84.4067	rec_missing	haploid
2	0.6	5	Precision	84.5952	rec_missing	haploid
2	0.6	5	Sensitivity	84.1262	rec_missing	haploid
2	0.7	5	Precision	85.6611	rec_missing	haploid
2	0.7	5	Sensitivity	83.498	rec_missing	haploid
2	0.8	5	Precision	88.1344	rec_missing	haploid
2	0.8	5	Sensitivity	81.679	rec_missing	haploid
2	0.9	5	Precision	92.3479	rec_missing	haploid
2	0.9	5	Sensitivity	71.9929	rec_missing	haploid
2	0.5	5	Precision	84.5212	rec_missing	diploid
2	0.5	5	Sensitivity	82.5959	rec_missing	diploid
2	0.6	5	Precision	85.1911	rec_missing	diploid
2	0.6	5	Sensitivity	82.3189	rec_missing	diploid
2	0.7	5	Precision	86.3468	rec_missing	diploid
2	0.7	5	Sensitivity	81.4351	rec_missing	diploid
2	0.8	5	Precision	88.052	rec_missing	diploid
2	0.8	5	Sensitivity	79.2493	rec_missing	diploid
2	0.9	5	Precision	92.3785	rec_missing	diploid
2	0.9	5	Sensitivity	67.436	rec_missing	diploid
3	0.5	5	Precision	89.2728	Ideal	haploid
3	0.5	5	Sensitivity	90.5727	Ideal	haploid
3	0.6	5	Precision	89.7526	Ideal	haploid
3	0.6	5	Sensitivity	90.4432	Ideal	haploid
3	0.7	5	Precision	90.6386	Ideal	haploid
3	0.7	5	Sensitivity	90.1385	Ideal	haploid
3	0.8	5	Precision	92.3592	Ideal	haploid
3	0.8	5	Sensitivity	89.6922	Ideal	haploid
3	0.9	5	Precision	95.8097	Ideal	haploid
3	0.9	5	Sensitivity	84.4622	Ideal	haploid
3	0.5	5	Precision	90.0659	Ideal	diploid
3	0.5	5	Sensitivity	89.5859	Ideal	diploid
3	0.6	5	Precision	90.528	Ideal	diploid
3	0.6	5	Sensitivity	89.4813	Ideal	diploid
3	0.7	5	Precision	91.2741	Ideal	diploid
3	0.7	5	Sensitivity	89.1564	Ideal	diploid
3	0.8	5	Precision	92.7785	Ideal	diploid
3	0.8	5	Sensitivity	88.2794	Ideal	diploid
3	0.9	5	Precision	95.5008	Ideal	diploid
3	0.9	5	Sensitivity	82.0882	Ideal	diploid
3	0.5	5	Precision	83.142	rec_missing	haploid
3	0.5	5	Sensitivity	83.3334	rec_missing	haploid
3	0.6	5	Precision	83.7414	rec_missing	haploid
3	0.6	5	Sensitivity	83.0441	rec_missing	haploid
3	0.7	5	Precision	85.0342	rec_missing	haploid
3	0.7	5	Sensitivity	82.5845	rec_missing	haploid
3	0.8	5	Precision	87.256	rec_missing	haploid
3	0.8	5	Sensitivity	80.4784	rec_missing	haploid
3	0.9	5	Precision	91.3912	rec_missing	haploid
3	0.9	5	Sensitivity	70.8521	rec_missing	haploid
3	0.5	5	Precision	86.0419	rec_missing	diploid
3	0.5	5	Sensitivity	83.6394	rec_missing	diploid
3	0.6	5	Precision	86.7021	rec_missing	diploid
3	0.6	5	Sensitivity	83.3606	rec_missing	diploid
3	0.7	5	Precision	87.5213	rec_missing	diploid
3	0.7	5	Sensitivity	82.7655	rec_missing	diploid
3	0.8	5	Precision	89.2932	rec_missing	diploid
3	0.8	5	Sensitivity	80.3694	rec_missing	diploid
3	0.9	5	Precision	93.5911	rec_missing	diploid
3	0.9	5	Sensitivity	68.5041	rec_missing	diploid
4	0.5	5	Precision	89.063	Ideal	haploid
4	0.5	5	Sensitivity	90.4304	Ideal	haploid
4	0.6	5	Precision	89.5515	Ideal	haploid
4	0.6	5	Sensitivity	90.342	Ideal	haploid
4	0.7	5	Precision	90.4681	Ideal	haploid
4	0.7	5	Sensitivity	90.0973	Ideal	haploid
4	0.8	5	Precision	92.0067	Ideal	haploid
4	0.8	5	Sensitivity	89.4026	Ideal	haploid
4	0.9	5	Precision	95.4828	Ideal	haploid
4	0.9	5	Sensitivity	84.3937	Ideal	haploid
4	0.5	5	Precision	89.997	Ideal	diploid
4	0.5	5	Sensitivity	89.6488	Ideal	diploid
4	0.6	5	Precision	90.4371	Ideal	diploid
4	0.6	5	Sensitivity	89.4797	Ideal	diploid
4	0.7	5	Precision	91.4263	Ideal	diploid
4	0.7	5	Sensitivity	89.1635	Ideal	diploid
4	0.8	5	Precision	92.964	Ideal	diploid
4	0.8	5	Sensitivity	88.2364	Ideal	diploid
4	0.9	5	Precision	95.6112	Ideal	diploid
4	0.9	5	Sensitivity	82.0552	Ideal	diploid
4	0.5	5	Precision	81.9828	rec_missing	haploid
4	0.5	5	Sensitivity	84.7328	rec_missing	haploid
4	0.6	5	Precision	82.4327	rec_missing	haploid
4	0.6	5	Sensitivity	84.3059	rec_missing	haploid
4	0.7	5	Precision	83.5553	rec_missing	haploid
4	0.7	5	Sensitivity	83.697	rec_missing	haploid
4	0.8	5	Precision	85.7753	rec_missing	haploid
4	0.8	5	Sensitivity	82.2109	rec_missing	haploid
4	0.9	5	Precision	89.9078	rec_missing	haploid
4	0.9	5	Sensitivity	73.1094	rec_missing	haploid
4	0.5	5	Precision	83.7673	rec_missing	diploid
4	0.5	5	Sensitivity	82.5442	rec_missing	diploid
4	0.6	5	Precision	84.3365	rec_missing	diploid
4	0.6	5	Sensitivity	82.2179	rec_missing	diploid
4	0.7	5	Precision	85.3163	rec_missing	diploid
4	0.7	5	Sensitivity	81.561	rec_missing	diploid
4	0.8	5	Precision	87.3415	rec_missing	diploid
4	0.8	5	Sensitivity	79.0375	rec_missing	diploid
4	0.9	5	Precision	91.621	rec_missing	diploid
4	0.9	5	Sensitivity	66.793	rec_missing	diploid
0	0.5	6	Precision	89.9448	Ideal	haploid
0	0.5	6	Sensitivity	90.8645	Ideal	haploid
0	0.6	6	Precision	90.3657	Ideal	haploid
0	0.6	6	Sensitivity	90.7676	Ideal	haploid
0	0.7	6	Precision	91.087	Ideal	haploid
0	0.7	6	Sensitivity	90.5476	Ideal	haploid
0	0.8	6	Precision	92.5687	Ideal	haploid
0	0.8	6	Sensitivity	89.9676	Ideal	haploid
0	0.9	6	Precision	95.3647	Ideal	haploid
0	0.9	6	Sensitivity	85.0468	Ideal	haploid
0	0.5	6	Precision	91.0829	Ideal	diploid
0	0.5	6	Sensitivity	90.1939	Ideal	diploid
0	0.6	6	Precision	91.4871	Ideal	diploid
0	0.6	6	Sensitivity	90.0677	Ideal	diploid
0	0.7	6	Precision	92.1017	Ideal	diploid
0	0.7	6	Sensitivity	89.8061	Ideal	diploid
0	0.8	6	Precision	93.4348	Ideal	diploid
0	0.8	6	Sensitivity	88.8963	Ideal	diploid
0	0.9	6	Precision	95.7748	Ideal	diploid
0	0.9	6	Sensitivity	82.9492	Ideal	diploid
0	0.5	6	Precision	83.6305	rec_missing	haploid
0	0.5	6	Sensitivity	84.5434	rec_missing	haploid
0	0.6	6	Precision	84.2288	rec_missing	haploid
0	0.6	6	Sensitivity	84.2335	rec_missing	haploid
0	0.7	6	Precision	85.3382	rec_missing	haploid
0	0.7	6	Sensitivity	83.6397	rec_missing	haploid
0	0.8	6	Precision	87.2727	rec_missing	haploid
0	0.8	6	Sensitivity	81.2547	rec_missing	haploid
0	0.9	6	Precision	91.2673	rec_missing	haploid
0	0.9	6	Sensitivity	71.7372	rec_missing	haploid
0	0.5	6	Precision	85.0331	rec_missing	diploid
0	0.5	6	Sensitivity	83.1618	rec_missing	diploid
0	0.6	6	Precision	85.4893	rec_missing	diploid
0	0.6	6	Sensitivity	82.7955	rec_missing	diploid
0	0.7	6	Precision	86.7316	rec_missing	diploid
0	0.7	6	Sensitivity	81.9497	rec_missing	diploid
0	0.8	6	Precision	88.4053	rec_missing	diploid
0	0.8	6	Sensitivity	79.8489	rec_missing	diploid
0	0.9	6	Precision	92.2561	rec_missing	diploid
0	0.9	6	Sensitivity	67.4492	rec_missing	diploid
1	0.5	6	Precision	90.0796	Ideal	haploid
1	0.5	6	Sensitivity	91.3486	Ideal	haploid
1	0.6	6	Precision	90.4893	Ideal	haploid
1	0.6	6	Sensitivity	91.2408	Ideal	haploid
1	0.7	6	Precision	91.272	Ideal	haploid
1	0.7	6	Sensitivity	91.0432	Ideal	haploid
1	0.8	6	Precision	92.7711	Ideal	haploid
1	0.8	6	Sensitivity	90.4335	Ideal	haploid
1	0.9	6	Precision	95.7066	Ideal	haploid
1	0.9	6	Sensitivity	85.9364	Ideal	haploid
1	0.5	6	Precision	90.5485	Ideal	diploid
1	0.5	6	Sensitivity	89.653	Ideal	diploid
1	0.6	6	Precision	90.9536	Ideal	diploid
1	0.6	6	Sensitivity	89.5	Ideal	diploid
1	0.7	6	Precision	91.7793	Ideal	diploid
1	0.7	6	Sensitivity	89.2063	Ideal	diploid
1	0.8	6	Precision	93.1135	Ideal	diploid
1	0.8	6	Sensitivity	88.3356	Ideal	diploid
1	0.9	6	Precision	95.8502	Ideal	diploid
1	0.9	6	Sensitivity	81.7185	Ideal	diploid
1	0.5	6	Precision	82.5249	rec_missing	haploid
1	0.5	6	Sensitivity	84.5372	rec_missing	haploid
1	0.6	6	Precision	82.9081	rec_missing	haploid
1	0.6	6	Sensitivity	84.2428	rec_missing	haploid
1	0.7	6	Precision	83.975	rec_missing	haploid
1	0.7	6	Sensitivity	83.6892	rec_missing	haploid
1	0.8	6	Precision	85.6559	rec_missing	haploid
1	0.8	6	Sensitivity	82.0029	rec_missing	haploid
1	0.9	6	Precision	90.1125	rec_missing	haploid
1	0.9	6	Sensitivity	72.689	rec_missing	haploid
1	0.5	6	Precision	84.6168	rec_missing	diploid
1	0.5	6	Sensitivity	83.4238	rec_missing	diploid
1	0.6	6	Precision	85.3418	rec_missing	diploid
1	0.6	6	Sensitivity	83.0307	rec_missing	diploid
1	0.7	6	Precision	86.2435	rec_missing	diploid
1	0.7	6	Sensitivity	82.3281	rec_missing	diploid
1	0.8	6	Precision	87.9173	rec_missing	diploid
1	0.8	6	Sensitivity	80.2933	rec_missing	diploid
1	0.9	6	Precision	91.9024	rec_missing	diploid
1	0.9	6	Sensitivity	67.569	rec_missing	diploid
2	0.5	6	Precision	89.8423	Ideal	haploid
2	0.5	6	Sensitivity	90.7388	Ideal	haploid
2	0.6	6	Precision	90.3201	Ideal	haploid
2	0.6	6	Sensitivity	90.6379	Ideal	haploid
2	0.7	6	Precision	91.099	Ideal	haploid
2	0.7	6	Sensitivity	90.4071	Ideal	haploid
2	0.8	6	Precision	92.7315	Ideal	haploid
2	0.8	6	Sensitivity	89.6333	Ideal	haploid
2	0.9	6	Precision	95.6136	Ideal	haploid
2	0.9	6	Sensitivity	84.3349	Ideal	haploid
2	0.5	6	Precision	90.7828	Ideal	diploid
2	0.5	6	Sensitivity	89.6073	Ideal	diploid
2	0.6	6	Precision	91.1484	Ideal	diploid
2	0.6	6	Sensitivity	89.4887	Ideal	diploid
2	0.7	6	Precision	91.7646	Ideal	diploid
2	0.7	6	Sensitivity	89.2203	Ideal	diploid
2	0.8	6	Precision	93.0842	Ideal	diploid
2	0.8	6	Sensitivity	88.1304	Ideal	diploid
2	0.9	6	Precision	95.6264	Ideal	diploid
2	0.9	6	Sensitivity	81.831	Ideal	diploid
2	0.5	6	Precision	83.4208	rec_missing	haploid
2	0.5	6	Sensitivity	84.3396	rec_missing	haploid
2	0.6	6	Precision	83.8867	rec_missing	haploid
2	0.6	6	Sensitivity	84.0984	rec_missing	haploid
2	0.7	6	Precision	84.8678	rec_missing	haploid
2	0.7	6	Sensitivity	83.435	rec_missing	haploid
2	0.8	6	Precision	86.7926	rec_missing	haploid
2	0.8	6	Sensitivity	81.82	rec_missing	haploid
2	0.9	6	Precision	90.9839	rec_missing	haploid
2	0.9	6	Sensitivity	71.4117	rec_missing	haploid
2	0.5	6	Precision	86.5596	rec_missing	diploid
2	0.5	6	Sensitivity	83.0822	rec_missing	diploid
2	0.6	6	Precision	87.0277	rec_missing	diploid
2	0.6	6	Sensitivity	82.8108	rec_missing	diploid
2	0.7	6	Precision	87.9468	rec_missing	diploid
2	0.7	6	Sensitivity	82.1179	rec_missing	diploid
2	0.8	6	Precision	89.7059	rec_missing	diploid
2	0.8	6	Sensitivity	79.9903	rec_missing	diploid
2	0.9	6	Precision	92.7051	rec_missing	diploid
2	0.9	6	Sensitivity	66.6094	rec_missing	diploid
3	0.5	6	Precision	89.321	Ideal	haploid
3	0.5	6	Sensitivity	90.3089	Ideal	haploid
3	0.6	6	Precision	89.8215	Ideal	haploid
3	0.6	6	Sensitivity	90.2209	Ideal	haploid
3	0.7	6	Precision	90.7852	Ideal	haploid
3	0.7	6	Sensitivity	90.0572	Ideal	haploid
3	0.8	6	Precision	92.1978	Ideal	haploid
3	0.8	6	Sensitivity	89.2225	Ideal	haploid
3	0.9	6	Precision	95.4074	Ideal	haploid
3	0.9	6	Sensitivity	84.5954	Ideal	haploid
3	0.5	6	Precision	90.9889	Ideal	diploid
3	0.5	6	Sensitivity	89.732	Ideal	diploid
3	0.6	6	Precision	91.4036	Ideal	diploid
3	0.6	6	Sensitivity	89.6119	Ideal	diploid
3	0.7	6	Precision	92.0216	Ideal	diploid
3	0.7	6	Sensitivity	89.3481	Ideal	diploid
3	0.8	6	Precision	93.478	Ideal	diploid
3	0.8	6	Sensitivity	88.3732	Ideal	diploid
3	0.9	6	Precision	95.9172	Ideal	diploid
3	0.9	6	Sensitivity	82.2465	Ideal	diploid
3	0.5	6	Precision	83.0468	rec_missing	haploid
3	0.5	6	Sensitivity	84.5674	rec_missing	haploid
3	0.6	6	Precision	83.5487	rec_missing	haploid
3	0.6	6	Sensitivity	84.3331	rec_missing	haploid
3	0.7	6	Precision	84.2546	rec_missing	haploid
3	0.7	6	Sensitivity	83.8721	rec_missing	haploid
3	0.8	6	Precision	86.0415	rec_missing	haploid
3	0.8	6	Sensitivity	82.1428	rec_missing	haploid
3	0.9	6	Precision	90.621	rec_missing	haploid
3	0.9	6	Sensitivity	72.8287	rec_missing	haploid
3	0.5	6	Precision	85.4974	rec_missing	diploid
3	0.5	6	Sensitivity	82.8875	rec_missing	diploid
3	0.6	6	Precision	85.9665	rec_missing	diploid
3	0.6	6	Sensitivity	82.5056	rec_missing	diploid
3	0.7	6	Precision	86.7079	rec_missing	diploid
3	0.7	6	Sensitivity	81.8724	rec_missing	diploid
3	0.8	6	Precision	88.3802	rec_missing	diploid
3	0.8	6	Sensitivity	79.7122	rec_missing	diploid
3	0.9	6	Precision	92.2196	rec_missing	diploid
3	0.9	6	Sensitivity	68.2127	rec_missing	diploid
4	0.5	6	Precision	89.7011	Ideal	haploid
4	0.5	6	Sensitivity	90.5176	Ideal	haploid
4	0.6	6	Precision	90.1708	Ideal	haploid
4	0.6	6	Sensitivity	90.4017	Ideal	haploid
4	0.7	6	Precision	90.9882	Ideal	haploid
4	0.7	6	Sensitivity	90.1478	Ideal	haploid
4	0.8	6	Precision	92.3639	Ideal	haploid
4	0.8	6	Sensitivity	89.3108	Ideal	haploid
4	0.9	6	Precision	95.6307	Ideal	haploid
4	0.9	6	Sensitivity	84.9153	Ideal	haploid
4	0.5	6	Precision	91.2265	Ideal	diploid
4	0.5	6	Sensitivity	89.652	Ideal	diploid
4	0.6	6	Precision	91.6894	Ideal	diploid
4	0.6	6	Sensitivity	89.5357	Ideal	diploid
4	0.7	6	Precision	92.4197	Ideal	diploid
4	0.7	6	Sensitivity	89.2478	Ideal	diploid
4	0.8	6	Precision	93.6041	Ideal	diploid
4	0.8	6	Sensitivity	88.402	Ideal	diploid
4	0.9	6	Precision	95.9353	Ideal	diploid
4	0.9	6	Sensitivity	81.8016	Ideal	diploid
4	0.5	6	Precision	84.9299	rec_missing	haploid
4	0.5	6	Sensitivity	84.4961	rec_missing	haploid
4	0.6	6	Precision	85.5883	rec_missing	haploid
4	0.6	6	Sensitivity	84.2567	rec_missing	haploid
4	0.7	6	Precision	86.5286	rec_missing	haploid
4	0.7	6	Sensitivity	83.9172	rec_missing	haploid
4	0.8	6	Precision	88.4914	rec_missing	haploid
4	0.8	6	Sensitivity	81.8302	rec_missing	haploid
4	0.9	6	Precision	92.3047	rec_missing	haploid
4	0.9	6	Sensitivity	72.5938	rec_missing	haploid
4	0.5	6	Precision	85.7883	rec_missing	diploid
4	0.5	6	Sensitivity	83.7004	rec_missing	diploid
4	0.6	6	Precision	86.4467	rec_missing	diploid
4	0.6	6	Sensitivity	83.4132	rec_missing	diploid
4	0.7	6	Precision	87.1439	rec_missing	diploid
4	0.7	6	Sensitivity	82.8888	rec_missing	diploid
4	0.8	6	Precision	88.73	rec_missing	diploid
4	0.8	6	Sensitivity	80.659	rec_missing	diploid
4	0.9	6	Precision	92.3182	rec_missing	diploid
4	0.9	6	Sensitivity	68.4208	rec_missing	diploid
0	0.5	7	Precision	90.8687	Ideal	haploid
0	0.5	7	Sensitivity	90.4	Ideal	haploid
0	0.6	7	Precision	91.2422	Ideal	haploid
0	0.6	7	Sensitivity	90.3055	Ideal	haploid
0	0.7	7	Precision	92.0289	Ideal	haploid
0	0.7	7	Sensitivity	90.0304	Ideal	haploid
0	0.8	7	Precision	93.3687	Ideal	haploid
0	0.8	7	Sensitivity	89.4313	Ideal	haploid
0	0.9	7	Precision	95.7691	Ideal	haploid
0	0.9	7	Sensitivity	84.2041	Ideal	haploid
0	0.5	7	Precision	91.9089	Ideal	diploid
0	0.5	7	Sensitivity	89.9839	Ideal	diploid
0	0.6	7	Precision	92.2878	Ideal	diploid
0	0.6	7	Sensitivity	89.8659	Ideal	diploid
0	0.7	7	Precision	92.9177	Ideal	diploid
0	0.7	7	Sensitivity	89.6112	Ideal	diploid
0	0.8	7	Precision	94.0389	Ideal	diploid
0	0.8	7	Sensitivity	88.7032	Ideal	diploid
0	0.9	7	Precision	96.0912	Ideal	diploid
0	0.9	7	Sensitivity	81.9087	Ideal	diploid
0	0.5	7	Precision	84.9463	rec_missing	haploid
0	0.5	7	Sensitivity	83.9622	rec_missing	haploid
0	0.6	7	Precision	85.3604	rec_missing	haploid
0	0.6	7	Sensitivity	83.5634	rec_missing	haploid
0	0.7	7	Precision	86.429	rec_missing	haploid
0	0.7	7	Sensitivity	83.0283	rec_missing	haploid
0	0.8	7	Precision	87.8424	rec_missing	haploid
0	0.8	7	Sensitivity	81.1302	rec_missing	haploid
0	0.9	7	Precision	91.8978	rec_missing	haploid
0	0.9	7	Sensitivity	69.535	rec_missing	haploid
0	0.5	7	Precision	86.2879	rec_missing	diploid
0	0.5	7	Sensitivity	83.1138	rec_missing	diploid
0	0.6	7	Precision	86.7457	rec_missing	diploid
0	0.6	7	Sensitivity	82.8039	rec_missing	diploid
0	0.7	7	Precision	87.2616	rec_missing	diploid
0	0.7	7	Sensitivity	82.1554	rec_missing	diploid
0	0.8	7	Precision	88.8194	rec_missing	diploid
0	0.8	7	Sensitivity	80.0128	rec_missing	diploid
0	0.9	7	Precision	92.0749	rec_missing	diploid
0	0.9	7	Sensitivity	67.1423	rec_missing	diploid
1	0.5	7	Precision	91.1661	Ideal	haploid
1	0.5	7	Sensitivity	91.1023	Ideal	haploid
1	0.6	7	Precision	91.549	Ideal	haploid
1	0.6	7	Sensitivity	90.9758	Ideal	haploid
1	0.7	7	Precision	92.2887	Ideal	haploid
1	0.7	7	Sensitivity	90.7857	Ideal	haploid
1	0.8	7	Precision	93.574	Ideal	haploid
1	0.8	7	Sensitivity	90.0589	Ideal	haploid
1	0.9	7	Precision	96.2021	Ideal	haploid
1	0.9	7	Sensitivity	85.157	Ideal	haploid
1	0.5	7	Precision	91.5802	Ideal	diploid
1	0.5	7	Sensitivity	89.4371	Ideal	diploid
1	0.6	7	Precision	91.976	Ideal	diploid
1	0.6	7	Sensitivity	89.296	Ideal	diploid
1	0.7	7	Precision	92.681	Ideal	diploid
1	0.7	7	Sensitivity	88.9721	Ideal	diploid
1	0.8	7	Precision	93.787	Ideal	diploid
1	0.8	7	Sensitivity	88.0462	Ideal	diploid
1	0.9	7	Precision	96.0443	Ideal	diploid
1	0.9	7	Sensitivity	82.0496	Ideal	diploid
1	0.5	7	Precision	84.092	rec_missing	haploid
1	0.5	7	Sensitivity	83.8823	rec_missing	haploid
1	0.6	7	Precision	84.4665	rec_missing	haploid
1	0.6	7	Sensitivity	83.6571	rec_missing	haploid
1	0.7	7	Precision	85.2888	rec_missing	haploid
1	0.7	7	Sensitivity	83.2137	rec_missing	haploid
1	0.8	7	Precision	87.2021	rec_missing	haploid
1	0.8	7	Sensitivity	81.8092	rec_missing	haploid
1	0.9	7	Precision	90.7117	rec_missing	haploid
1	0.9	7	Sensitivity	72.2728	rec_missing	haploid
1	0.5	7	Precision	86.8514	rec_missing	diploid
1	0.5	7	Sensitivity	83.3582	rec_missing	diploid
1	0.6	7	Precision	87.2985	rec_missing	diploid
1	0.6	7	Sensitivity	82.9488	rec_missing	diploid
1	0.7	7	Precision	88.2058	rec_missing	diploid
1	0.7	7	Sensitivity	82.0306	rec_missing	diploid
1	0.8	7	Precision	89.7319	rec_missing	diploid
1	0.8	7	Sensitivity	80.0672	rec_missing	diploid
1	0.9	7	Precision	93.4159	rec_missing	diploid
1	0.9	7	Sensitivity	68.3139	rec_missing	diploid
2	0.5	7	Precision	91.1237	Ideal	haploid
2	0.5	7	Sensitivity	90.4205	Ideal	haploid
2	0.6	7	Precision	91.4532	Ideal	haploid
2	0.6	7	Sensitivity	90.2991	Ideal	haploid
2	0.7	7	Precision	92.1698	Ideal	haploid
2	0.7	7	Sensitivity	90.1206	Ideal	haploid
2	0.8	7	Precision	93.3624	Ideal	haploid
2	0.8	7	Sensitivity	89.5404	Ideal	haploid
2	0.9	7	Precision	95.8288	Ideal	haploid
2	0.9	7	Sensitivity	84.2101	Ideal	haploid
2	0.5	7	Precision	91.5871	Ideal	diploid
2	0.5	7	Sensitivity	89.9614	Ideal	diploid
2	0.6	7	Precision	91.9617	Ideal	diploid
2	0.6	7	Sensitivity	89.794	Ideal	diploid
2	0.7	7	Precision	92.5909	Ideal	diploid
2	0.7	7	Sensitivity	89.5402	Ideal	diploid
2	0.8	7	Precision	93.7942	Ideal	diploid
2	0.8	7	Sensitivity	88.6346	Ideal	diploid
2	0.9	7	Precision	95.9451	Ideal	diploid
2	0.9	7	Sensitivity	82.2071	Ideal	diploid
2	0.5	7	Precision	86.1227	rec_missing	haploid
2	0.5	7	Sensitivity	84.5921	rec_missing	haploid
2	0.6	7	Precision	86.5495	rec_missing	haploid
2	0.6	7	Sensitivity	84.2723	rec_missing	haploid
2	0.7	7	Precision	87.5579	rec_missing	haploid
2	0.7	7	Sensitivity	83.6431	rec_missing	haploid
2	0.8	7	Precision	89.2278	rec_missing	haploid
2	0.8	7	Sensitivity	82.22	rec_missing	haploid
2	0.9	7	Precision	93.2697	rec_missing	haploid
2	0.9	7	Sensitivity	73.0993	rec_missing	haploid
2	0.5	7	Precision	86.2997	rec_missing	diploid
2	0.5	7	Sensitivity	83.7472	rec_missing	diploid
2	0.6	7	Precision	86.7295	rec_missing	diploid
2	0.6	7	Sensitivity	83.4294	rec_missing	diploid
2	0.7	7	Precision	87.543	rec_missing	diploid
2	0.7	7	Sensitivity	82.7309	rec_missing	diploid
2	0.8	7	Precision	88.72	rec_missing	diploid
2	0.8	7	Sensitivity	80.4782	rec_missing	diploid
2	0.9	7	Precision	92.1614	rec_missing	diploid
2	0.9	7	Sensitivity	68.7349	rec_missing	diploid
3	0.5	7	Precision	90.4653	Ideal	haploid
3	0.5	7	Sensitivity	90.4264	Ideal	haploid
3	0.6	7	Precision	90.9438	Ideal	haploid
3	0.6	7	Sensitivity	90.2947	Ideal	haploid
3	0.7	7	Precision	91.7369	Ideal	haploid
3	0.7	7	Sensitivity	90.0908	Ideal	haploid
3	0.8	7	Precision	93.1926	Ideal	haploid
3	0.8	7	Sensitivity	89.4617	Ideal	haploid
3	0.9	7	Precision	96.0296	Ideal	haploid
3	0.9	7	Sensitivity	84.3946	Ideal	haploid
3	0.5	7	Precision	91.704	Ideal	diploid
3	0.5	7	Sensitivity	89.7118	Ideal	diploid
3	0.6	7	Precision	92.0618	Ideal	diploid
3	0.6	7	Sensitivity	89.5665	Ideal	diploid
3	0.7	7	Precision	92.6313	Ideal	diploid
3	0.7	7	Sensitivity	89.3315	Ideal	diploid
3	0.8	7	Precision	93.7677	Ideal	diploid
3	0.8	7	Sensitivity	88.3842	Ideal	diploid
3	0.9	7	Precision	95.9605	Ideal	diploid
3	0.9	7	Sensitivity	81.9524	Ideal	diploid
3	0.5	7	Precision	86.1862	rec_missing	haploid
3	0.5	7	Sensitivity	84.8083	rec_missing	haploid
3	0.6	7	Precision	86.613	rec_missing	haploid
3	0.6	7	Sensitivity	84.3955	rec_missing	haploid
3	0.7	7	Precision	87.5825	rec_missing	haploid
3	0.7	7	Sensitivity	83.6795	rec_missing	haploid
3	0.8	7	Precision	89.1452	rec_missing	haploid
3	0.8	7	Sensitivity	81.6366	rec_missing	haploid
3	0.9	7	Precision	93.1869	rec_missing	haploid
3	0.9	7	Sensitivity	71.225	rec_missing	haploid
3	0.5	7	Precision	86.2522	rec_missing	diploid
3	0.5	7	Sensitivity	83.6273	rec_missing	diploid
3	0.6	7	Precision	86.7903	rec_missing	diploid
3	0.6	7	Sensitivity	83.3311	rec_missing	diploid
3	0.7	7	Precision	87.5705	rec_missing	diploid
3	0.7	7	Sensitivity	82.6224	rec_missing	diploid
3	0.8	7	Precision	89.2879	rec_missing	diploid
3	0.8	7	Sensitivity	80.0983	rec_missing	diploid
3	0.9	7	Precision	92.5489	rec_missing	diploid
3	0.9	7	Sensitivity	68.4215	rec_missing	diploid
4	0.5	7	Precision	90.9685	Ideal	haploid
4	0.5	7	Sensitivity	90.7902	Ideal	haploid
4	0.6	7	Precision	91.2881	Ideal	haploid
4	0.6	7	Sensitivity	90.6585	Ideal	haploid
4	0.7	7	Precision	92.1658	Ideal	haploid
4	0.7	7	Sensitivity	90.4597	Ideal	haploid
4	0.8	7	Precision	93.6017	Ideal	haploid
4	0.8	7	Sensitivity	89.7713	Ideal	haploid
4	0.9	7	Precision	96.1753	Ideal	haploid
4	0.9	7	Sensitivity	84.7377	Ideal	haploid
4	0.5	7	Precision	91.7663	Ideal	diploid
4	0.5	7	Sensitivity	89.2702	Ideal	diploid
4	0.6	7	Precision	92.1327	Ideal	diploid
4	0.6	7	Sensitivity	89.1258	Ideal	diploid
4	0.7	7	Precision	92.6422	Ideal	diploid
4	0.7	7	Sensitivity	88.7773	Ideal	diploid
4	0.8	7	Precision	93.8159	Ideal	diploid
4	0.8	7	Sensitivity	87.9358	Ideal	diploid
4	0.9	7	Precision	96.0499	Ideal	diploid
4	0.9	7	Sensitivity	81.5584	Ideal	diploid
4	0.5	7	Precision	85.4912	rec_missing	haploid
4	0.5	7	Sensitivity	84.5083	rec_missing	haploid
4	0.6	7	Precision	85.8941	rec_missing	haploid
4	0.6	7	Sensitivity	84.262	rec_missing	haploid
4	0.7	7	Precision	86.6572	rec_missing	haploid
4	0.7	7	Sensitivity	83.6807	rec_missing	haploid
4	0.8	7	Precision	88.3046	rec_missing	haploid
4	0.8	7	Sensitivity	81.703	rec_missing	haploid
4	0.9	7	Precision	92.081	rec_missing	haploid
4	0.9	7	Sensitivity	72.1659	rec_missing	haploid
4	0.5	7	Precision	87.1791	rec_missing	diploid
4	0.5	7	Sensitivity	83.0095	rec_missing	diploid
4	0.6	7	Precision	87.6522	rec_missing	diploid
4	0.6	7	Sensitivity	82.7524	rec_missing	diploid
4	0.7	7	Precision	88.3803	rec_missing	diploid
4	0.7	7	Sensitivity	82.0199	rec_missing	diploid
4	0.8	7	Precision	89.9467	rec_missing	diploid
4	0.8	7	Sensitivity	79.6565	rec_missing	diploid
4	0.9	7	Precision	93.5573	rec_missing	diploid
4	0.9	7	Sensitivity	66.4137	rec_missing	diploid
0	0.5	8	Precision	91.5923	Ideal	haploid
0	0.5	8	Sensitivity	90.767	Ideal	haploid
0	0.6	8	Precision	91.9179	Ideal	haploid
0	0.6	8	Sensitivity	90.6518	Ideal	haploid
0	0.7	8	Precision	92.5137	Ideal	haploid
0	0.7	8	Sensitivity	90.4958	Ideal	haploid
0	0.8	8	Precision	93.7551	Ideal	haploid
0	0.8	8	Sensitivity	89.903	Ideal	haploid
0	0.9	8	Precision	96.2	Ideal	haploid
0	0.9	8	Sensitivity	85.3438	Ideal	haploid
0	0.5	8	Precision	92.1452	Ideal	diploid
0	0.5	8	Sensitivity	90.2238	Ideal	diploid
0	0.6	8	Precision	92.4535	Ideal	diploid
0	0.6	8	Sensitivity	90.1156	Ideal	diploid
0	0.7	8	Precision	93.0663	Ideal	diploid
0	0.7	8	Sensitivity	89.8804	Ideal	diploid
0	0.8	8	Precision	94.0904	Ideal	diploid
0	0.8	8	Sensitivity	89.0698	Ideal	diploid
0	0.9	8	Precision	95.9156	Ideal	diploid
0	0.9	8	Sensitivity	82.6383	Ideal	diploid
0	0.5	8	Precision	86.6194	rec_missing	haploid
0	0.5	8	Sensitivity	85.1369	rec_missing	haploid
0	0.6	8	Precision	87.0524	rec_missing	haploid
0	0.6	8	Sensitivity	84.8229	rec_missing	haploid
0	0.7	8	Precision	87.8565	rec_missing	haploid
0	0.7	8	Sensitivity	84.2921	rec_missing	haploid
0	0.8	8	Precision	89.6214	rec_missing	haploid
0	0.8	8	Sensitivity	82.4154	rec_missing	haploid
0	0.9	8	Precision	93.0453	rec_missing	haploid
0	0.9	8	Sensitivity	71.8675	rec_missing	haploid
0	0.5	8	Precision	87.3796	rec_missing	diploid
0	0.5	8	Sensitivity	83.7472	rec_missing	diploid
0	0.6	8	Precision	87.7934	rec_missing	diploid
0	0.6	8	Sensitivity	83.4236	rec_missing	diploid
0	0.7	8	Precision	88.5477	rec_missing	diploid
0	0.7	8	Sensitivity	82.759	rec_missing	diploid
0	0.8	8	Precision	90.0349	rec_missing	diploid
0	0.8	8	Sensitivity	80.1726	rec_missing	diploid
0	0.9	8	Precision	93.8324	rec_missing	diploid
0	0.9	8	Sensitivity	67.1854	rec_missing	diploid
1	0.5	8	Precision	90.9914	Ideal	haploid
1	0.5	8	Sensitivity	90.905	Ideal	haploid
1	0.6	8	Precision	91.3975	Ideal	haploid
1	0.6	8	Sensitivity	90.8204	Ideal	haploid
1	0.7	8	Precision	91.9658	Ideal	haploid
1	0.7	8	Sensitivity	90.63	Ideal	haploid
1	0.8	8	Precision	93.1612	Ideal	haploid
1	0.8	8	Sensitivity	90.0509	Ideal	haploid
1	0.9	8	Precision	95.6355	Ideal	haploid
1	0.9	8	Sensitivity	85.6549	Ideal	haploid
1	0.5	8	Precision	92.2145	Ideal	diploid
1	0.5	8	Sensitivity	90.2936	Ideal	diploid
1	0.6	8	Precision	92.5151	Ideal	diploid
1	0.6	8	Sensitivity	90.1605	Ideal	diploid
1	0.7	8	Precision	93.0599	Ideal	diploid
1	0.7	8	Sensitivity	89.9208	Ideal	diploid
1	0.8	8	Precision	94.1574	Ideal	diploid
1	0.8	8	Sensitivity	89.1511	Ideal	diploid
1	0.9	8	Precision	96.023	Ideal	diploid
1	0.9	8	Sensitivity	82.5524	Ideal	diploid
1	0.5	8	Precision	86.2351	rec_missing	haploid
1	0.5	8	Sensitivity	83.5845	rec_missing	haploid
1	0.6	8	Precision	86.6415	rec_missing	haploid
1	0.6	8	Sensitivity	83.3459	rec_missing	haploid
1	0.7	8	Precision	87.4269	rec_missing	haploid
1	0.7	8	Sensitivity	82.7144	rec_missing	haploid
1	0.8	8	Precision	89.2518	rec_missing	haploid
1	0.8	8	Sensitivity	80.3755	rec_missing	haploid
1	0.9	8	Precision	92.9194	rec_missing	haploid
1	0.9	8	Sensitivity	70.1161	rec_missing	haploid
1	0.5	8	Precision	87.2494	rec_missing	diploid
1	0.5	8	Sensitivity	82.9348	rec_missing	diploid
1	0.6	8	Precision	87.6103	rec_missing	diploid
1	0.6	8	Sensitivity	82.4987	rec_missing	diploid
1	0.7	8	Precision	88.5245	rec_missing	diploid
1	0.7	8	Sensitivity	81.7277	rec_missing	diploid
1	0.8	8	Precision	90.2702	rec_missing	diploid
1	0.8	8	Sensitivity	79.7469	rec_missing	diploid
1	0.9	8	Precision	93.4404	rec_missing	diploid
1	0.9	8	Sensitivity	66.2285	rec_missing	diploid
2	0.5	8	Precision	91.7446	Ideal	haploid
2	0.5	8	Sensitivity	91.0925	Ideal	haploid
2	0.6	8	Precision	92.0767	Ideal	haploid
2	0.6	8	Sensitivity	91.0141	Ideal	haploid
2	0.7	8	Precision	92.7622	Ideal	haploid
2	0.7	8	Sensitivity	90.8135	Ideal	haploid
2	0.8	8	Precision	93.8512	Ideal	haploid
2	0.8	8	Sensitivity	90.1452	Ideal	haploid
2	0.9	8	Precision	96.0115	Ideal	haploid
2	0.9	8	Sensitivity	85.617	Ideal	haploid
2	0.5	8	Precision	91.9364	Ideal	diploid
2	0.5	8	Sensitivity	89.8951	Ideal	diploid
2	0.6	8	Precision	92.2487	Ideal	diploid
2	0.6	8	Sensitivity	89.7483	Ideal	diploid
2	0.7	8	Precision	92.784	Ideal	diploid
2	0.7	8	Sensitivity	89.4818	Ideal	diploid
2	0.8	8	Precision	93.8146	Ideal	diploid
2	0.8	8	Sensitivity	88.5396	Ideal	diploid
2	0.9	8	Precision	95.7989	Ideal	diploid
2	0.9	8	Sensitivity	81.9921	Ideal	diploid
2	0.5	8	Precision	86.7997	rec_missing	haploid
2	0.5	8	Sensitivity	84.2437	rec_missing	haploid
2	0.6	8	Precision	87.2842	rec_missing	haploid
2	0.6	8	Sensitivity	83.964	rec_missing	haploid
2	0.7	8	Precision	88.1552	rec_missing	haploid
2	0.7	8	Sensitivity	83.3073	rec_missing	haploid
2	0.8	8	Precision	89.9134	rec_missing	haploid
2	0.8	8	Sensitivity	81.5262	rec_missing	haploid
2	0.9	8	Precision	93.1577	rec_missing	haploid
2	0.9	8	Sensitivity	71.0396	rec_missing	haploid
2	0.5	8	Precision	87.7373	rec_missing	diploid
2	0.5	8	Sensitivity	83.2967	rec_missing	diploid
2	0.6	8	Precision	88.166	rec_missing	diploid
2	0.6	8	Sensitivity	82.9605	rec_missing	diploid
2	0.7	8	Precision	88.9249	rec_missing	diploid
2	0.7	8	Sensitivity	82.3121	rec_missing	diploid
2	0.8	8	Precision	90.4005	rec_missing	diploid
2	0.8	8	Sensitivity	80.0039	rec_missing	diploid
2	0.9	8	Precision	93.7221	rec_missing	diploid
2	0.9	8	Sensitivity	67.0302	rec_missing	diploid
3	0.5	8	Precision	91.2812	Ideal	haploid
3	0.5	8	Sensitivity	90.9672	Ideal	haploid
3	0.6	8	Precision	91.6775	Ideal	haploid
3	0.6	8	Sensitivity	90.8833	Ideal	haploid
3	0.7	8	Precision	92.3428	Ideal	haploid
3	0.7	8	Sensitivity	90.6644	Ideal	haploid
3	0.8	8	Precision	93.4574	Ideal	haploid
3	0.8	8	Sensitivity	90.0084	Ideal	haploid
3	0.9	8	Precision	96.2795	Ideal	haploid
3	0.9	8	Sensitivity	84.9208	Ideal	haploid
3	0.5	8	Precision	92.1408	Ideal	diploid
3	0.5	8	Sensitivity	90.2008	Ideal	diploid
3	0.6	8	Precision	92.4796	Ideal	diploid
3	0.6	8	Sensitivity	90.0844	Ideal	diploid
3	0.7	8	Precision	93.0694	Ideal	diploid
3	0.7	8	Sensitivity	89.8462	Ideal	diploid
3	0.8	8	Precision	94.0325	Ideal	diploid
3	0.8	8	Sensitivity	88.9863	Ideal	diploid
3	0.9	8	Precision	95.8782	Ideal	diploid
3	0.9	8	Sensitivity	82.8686	Ideal	diploid
3	0.5	8	Precision	85.9106	rec_missing	haploid
3	0.5	8	Sensitivity	84.4128	rec_missing	haploid
3	0.6	8	Precision	86.3614	rec_missing	haploid
3	0.6	8	Sensitivity	84.132	rec_missing	haploid
3	0.7	8	Precision	86.9951	rec_missing	haploid
3	0.7	8	Sensitivity	83.5085	rec_missing	haploid
3	0.8	8	Precision	88.7873	rec_missing	haploid
3	0.8	8	Sensitivity	81.5838	rec_missing	haploid
3	0.9	8	Precision	91.8206	rec_missing	haploid
3	0.9	8	Sensitivity	71.5126	rec_missing	haploid
3	0.5	8	Precision	87.7607	rec_missing	diploid
3	0.5	8	Sensitivity	84.1721	rec_missing	diploid
3	0.6	8	Precision	88.143	rec_missing	diploid
3	0.6	8	Sensitivity	83.8632	rec_missing	diploid
3	0.7	8	Precision	88.8896	rec_missing	diploid
3	0.7	8	Sensitivity	83.3091	rec_missing	diploid
3	0.8	8	Precision	90.2625	rec_missing	diploid
3	0.8	8	Sensitivity	80.9917	rec_missing	diploid
3	0.9	8	Precision	93.5737	rec_missing	diploid
3	0.9	8	Sensitivity	67.8876	rec_missing	diploid
4	0.5	8	Precision	91.5475	Ideal	haploid
4	0.5	8	Sensitivity	90.9543	Ideal	haploid
4	0.6	8	Precision	91.9029	Ideal	haploid
4	0.6	8	Sensitivity	90.8525	Ideal	haploid
4	0.7	8	Precision	92.4906	Ideal	haploid
4	0.7	8	Sensitivity	90.6117	Ideal	haploid
4	0.8	8	Precision	93.5543	Ideal	haploid
4	0.8	8	Sensitivity	89.8101	Ideal	haploid
4	0.9	8	Precision	95.9392	Ideal	haploid
4	0.9	8	Sensitivity	85.4044	Ideal	haploid
4	0.5	8	Precision	92.0777	Ideal	diploid
4	0.5	8	Sensitivity	90.2554	Ideal	diploid
4	0.6	8	Precision	92.3947	Ideal	diploid
4	0.6	8	Sensitivity	90.1118	Ideal	diploid
4	0.7	8	Precision	92.946	Ideal	diploid
4	0.7	8	Sensitivity	89.8571	Ideal	diploid
4	0.8	8	Precision	94.0431	Ideal	diploid
4	0.8	8	Sensitivity	89.0192	Ideal	diploid
4	0.9	8	Precision	95.9556	Ideal	diploid
4	0.9	8	Sensitivity	82.8128	Ideal	diploid
4	0.5	8	Precision	87.1937	rec_missing	haploid
4	0.5	8	Sensitivity	84.8	rec_missing	haploid
4	0.6	8	Precision	87.6651	rec_missing	haploid
4	0.6	8	Sensitivity	84.4714	rec_missing	haploid
4	0.7	8	Precision	88.4357	rec_missing	haploid
4	0.7	8	Sensitivity	83.7699	rec_missing	haploid
4	0.8	8	Precision	89.9407	rec_missing	haploid
4	0.8	8	Sensitivity	81.844	rec_missing	haploid
4	0.9	8	Precision	93.897	rec_missing	haploid
4	0.9	8	Sensitivity	71.807	rec_missing	haploid
4	0.5	8	Precision	88.0785	rec_missing	diploid
4	0.5	8	Sensitivity	83.0792	rec_missing	diploid
4	0.6	8	Precision	88.4972	rec_missing	diploid
4	0.6	8	Sensitivity	82.7549	rec_missing	diploid
4	0.7	8	Precision	88.9597	rec_missing	diploid
4	0.7	8	Sensitivity	82.0823	rec_missing	diploid
4	0.8	8	Precision	90.282	rec_missing	diploid
4	0.8	8	Sensitivity	80.1448	rec_missing	diploid
4	0.9	8	Precision	93.486	rec_missing	diploid
4	0.9	8	Sensitivity	66.159	rec_missing	diploid
0	0.5	9	Precision	92.04	Ideal	haploid
0	0.5	9	Sensitivity	91.1091	Ideal	haploid
0	0.6	9	Precision	92.3281	Ideal	haploid
0	0.6	9	Sensitivity	91.006	Ideal	haploid
0	0.7	9	Precision	92.952	Ideal	haploid
0	0.7	9	Sensitivity	90.8374	Ideal	haploid
0	0.8	9	Precision	94.0446	Ideal	haploid
0	0.8	9	Sensitivity	90.231	Ideal	haploid
0	0.9	9	Precision	96.3063	Ideal	haploid
0	0.9	9	Sensitivity	85.5565	Ideal	haploid
0	0.5	9	Precision	93.0881	Ideal	diploid
0	0.5	9	Sensitivity	90.058	Ideal	diploid
0	0.6	9	Precision	93.3553	Ideal	diploid
0	0.6	9	Sensitivity	89.9271	Ideal	diploid
0	0.7	9	Precision	93.9397	Ideal	diploid
0	0.7	9	Sensitivity	89.7257	Ideal	diploid
0	0.8	9	Precision	94.7669	Ideal	diploid
0	0.8	9	Sensitivity	88.9858	Ideal	diploid
0	0.9	9	Precision	96.3475	Ideal	diploid
0	0.9	9	Sensitivity	83.295	Ideal	diploid
0	0.5	9	Precision	88.3863	rec_missing	haploid
0	0.5	9	Sensitivity	84.8139	rec_missing	haploid
0	0.6	9	Precision	88.8048	rec_missing	haploid
0	0.6	9	Sensitivity	84.6022	rec_missing	haploid
0	0.7	9	Precision	89.6019	rec_missing	haploid
0	0.7	9	Sensitivity	84.0446	rec_missing	haploid
0	0.8	9	Precision	91.3377	rec_missing	haploid
0	0.8	9	Sensitivity	81.8625	rec_missing	haploid
0	0.9	9	Precision	94.2284	rec_missing	haploid
0	0.9	9	Sensitivity	71.6579	rec_missing	haploid
0	0.5	9	Precision	88.1224	rec_missing	diploid
0	0.5	9	Sensitivity	83.8228	rec_missing	diploid
0	0.6	9	Precision	88.4527	rec_missing	diploid
0	0.6	9	Sensitivity	83.5662	rec_missing	diploid
0	0.7	9	Precision	89.1695	rec_missing	diploid
0	0.7	9	Sensitivity	82.8812	rec_missing	diploid
0	0.8	9	Precision	90.4786	rec_missing	diploid
0	0.8	9	Sensitivity	81.0029	rec_missing	diploid
0	0.9	9	Precision	93.7335	rec_missing	diploid
0	0.9	9	Sensitivity	68.3392	rec_missing	diploid
1	0.5	9	Precision	91.8898	Ideal	haploid
1	0.5	9	Sensitivity	90.7682	Ideal	haploid
1	0.6	9	Precision	92.1419	Ideal	haploid
1	0.6	9	Sensitivity	90.6673	Ideal	haploid
1	0.7	9	Precision	92.7234	Ideal	haploid
1	0.7	9	Sensitivity	90.4678	Ideal	haploid
1	0.8	9	Precision	93.841	Ideal	haploid
1	0.8	9	Sensitivity	89.7894	Ideal	haploid
1	0.9	9	Precision	96.0924	Ideal	haploid
1	0.9	9	Sensitivity	85.3796	Ideal	haploid
1	0.5	9	Precision	93.017	Ideal	diploid
1	0.5	9	Sensitivity	90.1455	Ideal	diploid
1	0.6	9	Precision	93.2791	Ideal	diploid
1	0.6	9	Sensitivity	90.0038	Ideal	diploid
1	0.7	9	Precision	93.7159	Ideal	diploid
1	0.7	9	Sensitivity	89.7657	Ideal	diploid
1	0.8	9	Precision	94.5642	Ideal	diploid
1	0.8	9	Sensitivity	88.9256	Ideal	diploid
1	0.9	9	Precision	96.2823	Ideal	diploid
1	0.9	9	Sensitivity	82.7812	Ideal	diploid
1	0.5	9	Precision	87.1694	rec_missing	haploid
1	0.5	9	Sensitivity	84.5659	rec_missing	haploid
1	0.6	9	Precision	87.5724	rec_missing	haploid
1	0.6	9	Sensitivity	84.3325	rec_missing	haploid
1	0.7	9	Precision	88.2185	rec_missing	haploid
1	0.7	9	Sensitivity	83.8142	rec_missing	haploid
1	0.8	9	Precision	89.6662	rec_missing	haploid
1	0.8	9	Sensitivity	81.9136	rec_missing	haploid
1	0.9	9	Precision	93.4081	rec_missing	haploid
1	0.9	9	Sensitivity	72.151	rec_missing	haploid
1	0.5	9	Precision	88.275	rec_missing	diploid
1	0.5	9	Sensitivity	83.9085	rec_missing	diploid
1	0.6	9	Precision	88.6442	rec_missing	diploid
1	0.6	9	Sensitivity	83.6114	rec_missing	diploid
1	0.7	9	Precision	89.3913	rec_missing	diploid
1	0.7	9	Sensitivity	83.0169	rec_missing	diploid
1	0.8	9	Precision	90.5481	rec_missing	diploid
1	0.8	9	Sensitivity	80.9616	rec_missing	diploid
1	0.9	9	Precision	93.1544	rec_missing	diploid
1	0.9	9	Sensitivity	68.2355	rec_missing	diploid
2	0.5	9	Precision	92.3289	Ideal	haploid
2	0.5	9	Sensitivity	91.1379	Ideal	haploid
2	0.6	9	Precision	92.6812	Ideal	haploid
2	0.6	9	Sensitivity	91.0086	Ideal	haploid
2	0.7	9	Precision	93.2521	Ideal	haploid
2	0.7	9	Sensitivity	90.8336	Ideal	haploid
2	0.8	9	Precision	94.2966	Ideal	haploid
2	0.8	9	Sensitivity	90.2641	Ideal	haploid
2	0.9	9	Precision	96.4329	Ideal	haploid
2	0.9	9	Sensitivity	85.5643	Ideal	haploid
2	0.5	9	Precision	92.8019	Ideal	diploid
2	0.5	9	Sensitivity	90.1801	Ideal	diploid
2	0.6	9	Precision	93.1377	Ideal	diploid
2	0.6	9	Sensitivity	90.0288	Ideal	diploid
2	0.7	9	Precision	93.6408	Ideal	diploid
2	0.7	9	Sensitivity	89.7874	Ideal	diploid
2	0.8	9	Precision	94.5939	Ideal	diploid
2	0.8	9	Sensitivity	88.9777	Ideal	diploid
2	0.9	9	Precision	96.4575	Ideal	diploid
2	0.9	9	Sensitivity	82.6412	Ideal	diploid
2	0.5	9	Precision	86.8642	rec_missing	haploid
2	0.5	9	Sensitivity	85.0263	rec_missing	haploid
2	0.6	9	Precision	87.3019	rec_missing	haploid
2	0.6	9	Sensitivity	84.7311	rec_missing	haploid
2	0.7	9	Precision	87.9938	rec_missing	haploid
2	0.7	9	Sensitivity	84.1536	rec_missing	haploid
2	0.8	9	Precision	89.3673	rec_missing	haploid
2	0.8	9	Sensitivity	82.7311	rec_missing	haploid
2	0.9	9	Precision	92.9781	rec_missing	haploid
2	0.9	9	Sensitivity	72.0021	rec_missing	haploid
2	0.5	9	Precision	88.8404	rec_missing	diploid
2	0.5	9	Sensitivity	84.1957	rec_missing	diploid
2	0.6	9	Precision	89.1151	rec_missing	diploid
2	0.6	9	Sensitivity	83.9191	rec_missing	diploid
2	0.7	9	Precision	89.7964	rec_missing	diploid
2	0.7	9	Sensitivity	83.2088	rec_missing	diploid
2	0.8	9	Precision	91.1035	rec_missing	diploid
2	0.8	9	Sensitivity	80.8869	rec_missing	diploid
2	0.9	9	Precision	93.9779	rec_missing	diploid
2	0.9	9	Sensitivity	67.1445	rec_missing	diploid
3	0.5	9	Precision	92.452	Ideal	haploid
3	0.5	9	Sensitivity	90.8841	Ideal	haploid
3	0.6	9	Precision	92.7323	Ideal	haploid
3	0.6	9	Sensitivity	90.7751	Ideal	haploid
3	0.7	9	Precision	93.2322	Ideal	haploid
3	0.7	9	Sensitivity	90.5645	Ideal	haploid
3	0.8	9	Precision	94.31	Ideal	haploid
3	0.8	9	Sensitivity	90.0005	Ideal	haploid
3	0.9	9	Precision	96.1856	Ideal	haploid
3	0.9	9	Sensitivity	85.776	Ideal	haploid
3	0.5	9	Precision	92.726	Ideal	diploid
3	0.5	9	Sensitivity	90.3916	Ideal	diploid
3	0.6	9	Precision	93.0169	Ideal	diploid
3	0.6	9	Sensitivity	90.2325	Ideal	diploid
3	0.7	9	Precision	93.534	Ideal	diploid
3	0.7	9	Sensitivity	89.9849	Ideal	diploid
3	0.8	9	Precision	94.4291	Ideal	diploid
3	0.8	9	Sensitivity	89.1104	Ideal	diploid
3	0.9	9	Precision	96.2537	Ideal	diploid
3	0.9	9	Sensitivity	82.9182	Ideal	diploid
3	0.5	9	Precision	87.6426	rec_missing	haploid
3	0.5	9	Sensitivity	85.3746	rec_missing	haploid
3	0.6	9	Precision	87.9603	rec_missing	haploid
3	0.6	9	Sensitivity	85.0829	rec_missing	haploid
3	0.7	9	Precision	88.5764	rec_missing	haploid
3	0.7	9	Sensitivity	84.5161	rec_missing	haploid
3	0.8	9	Precision	90.0689	rec_missing	haploid
3	0.8	9	Sensitivity	82.8425	rec_missing	haploid
3	0.9	9	Precision	94.0612	rec_missing	haploid
3	0.9	9	Sensitivity	72.4995	rec_missing	haploid
3	0.5	9	Precision	88.4049	rec_missing	diploid
3	0.5	9	Sensitivity	83.1544	rec_missing	diploid
3	0.6	9	Precision	88.8396	rec_missing	diploid
3	0.6	9	Sensitivity	82.8282	rec_missing	diploid
3	0.7	9	Precision	89.3589	rec_missing	diploid
3	0.7	9	Sensitivity	82.0737	rec_missing	diploid
3	0.8	9	Precision	90.8324	rec_missing	diploid
3	0.8	9	Sensitivity	79.8607	rec_missing	diploid
3	0.9	9	Precision	93.3625	rec_missing	diploid
3	0.9	9	Sensitivity	67.5755	rec_missing	diploid
4	0.5	9	Precision	92.2421	Ideal	haploid
4	0.5	9	Sensitivity	91.0221	Ideal	haploid
4	0.6	9	Precision	92.5843	Ideal	haploid
4	0.6	9	Sensitivity	90.9421	Ideal	haploid
4	0.7	9	Precision	93.1744	Ideal	haploid
4	0.7	9	Sensitivity	90.7709	Ideal	haploid
4	0.8	9	Precision	94.281	Ideal	haploid
4	0.8	9	Sensitivity	90.1115	Ideal	haploid
4	0.9	9	Precision	96.4667	Ideal	haploid
4	0.9	9	Sensitivity	85.2227	Ideal	haploid
4	0.5	9	Precision	92.8832	Ideal	diploid
4	0.5	9	Sensitivity	90.2018	Ideal	diploid
4	0.6	9	Precision	93.2055	Ideal	diploid
4	0.6	9	Sensitivity	90.0611	Ideal	diploid
4	0.7	9	Precision	93.6714	Ideal	diploid
4	0.7	9	Sensitivity	89.7962	Ideal	diploid
4	0.8	9	Precision	94.5411	Ideal	diploid
4	0.8	9	Sensitivity	88.9175	Ideal	diploid
4	0.9	9	Precision	96.3183	Ideal	diploid
4	0.9	9	Sensitivity	82.5125	Ideal	diploid
4	0.5	9	Precision	87.5728	rec_missing	haploid
4	0.5	9	Sensitivity	85.7368	rec_missing	haploid
4	0.6	9	Precision	87.8851	rec_missing	haploid
4	0.6	9	Sensitivity	85.5114	rec_missing	haploid
4	0.7	9	Precision	88.4192	rec_missing	haploid
4	0.7	9	Sensitivity	84.8668	rec_missing	haploid
4	0.8	9	Precision	90.3566	rec_missing	haploid
4	0.8	9	Sensitivity	83.2443	rec_missing	haploid
4	0.9	9	Precision	93.9987	rec_missing	haploid
4	0.9	9	Sensitivity	72.447	rec_missing	haploid
4	0.5	9	Precision	88.2189	rec_missing	diploid
4	0.5	9	Sensitivity	84.4117	rec_missing	diploid
4	0.6	9	Precision	88.6184	rec_missing	diploid
4	0.6	9	Sensitivity	84.0744	rec_missing	diploid
4	0.7	9	Precision	89.3615	rec_missing	diploid
4	0.7	9	Sensitivity	83.4657	rec_missing	diploid
4	0.8	9	Precision	90.7121	rec_missing	diploid
4	0.8	9	Sensitivity	81.4439	rec_missing	diploid
4	0.9	9	Precision	94.1293	rec_missing	diploid
[truncated: 1,801 more rows]
