# Supplementary material for: Detecting archaic introgression using an unadmixed outgroup
Source: PLoS Genet. 2018 Sep 18;14(9):e1007641. doi: 10.1371/journal.pgen.1007641 (PMC6161914; doi:10.1371/journal.pgen.1007641)
Supplement: S4 Dataset — For each individual the parameter estimates from the model and the corresponding demographic parameter is shown. (XLSX) [file pgen.1007641.s011.xlsx]

## Sheet: Human population parameters
name	Dataset	Outgroup	Emission_value1	Emission_value2	1-p	1-q	Admixture_time	Admixture_proportion	Coalescence_with_Human	Coalescence_with_Archaic
S_Pima-2	America_Sriram2016	Subsaharan~Africans	0.0465579	0.363122	0.999292	0.984483	1322.61	2.22979	1862.32	27187.4
S_Mixe-3	America_Sriram2016	Subsaharan~Africans	0.0469102	0.371357	0.999269	0.98341	1412.95	2.15493	1876.41	27832.2
S_Karitiana-1	America_Sriram2016	Subsaharan~Africans	0.0427823	0.348976	0.999281	0.984238	1343.43	2.22855	1711.29	26206.8
S_Piapoco-2	America_Sriram2016	Subsaharan~Africans	0.0467167	0.376141	0.999313	0.983823	1376.68	2.07975	1868.67	28222.6
S_Zapotec-1	America_Sriram2016	Subsaharan~Africans	0.046597	0.374062	0.999184	0.981873	1544.61	2.20091	1863.88	28061.1
S_Zapotec-2	America_Sriram2016	Subsaharan~Africans	0.0460516	0.354125	0.99924	0.983986	1366.18	2.31694	1842.06	26488
S_Mayan-2	America_Sriram2016	Subsaharan~Africans	0.0464954	0.356696	0.999263	0.98469	1306.53	2.35043	1859.82	26675.9
S_Pima-1	America_Sriram2016	Subsaharan~Africans	0.0467511	0.37385	0.999274	0.983199	1430.32	2.11535	1870.05	28038
S_Mayan-1	America_Sriram2016	Subsaharan~Africans	0.0470278	0.354071	0.999211	0.983854	1378.42	2.38579	1881.11	26444.6
S_Mixtec-1	America_Sriram2016	Subsaharan~Africans	0.0464987	0.362523	0.999224	0.98248	1492.37	2.16637	1859.95	27141.9
S_Quechua-2	America_Sriram2016	Subsaharan~Africans	0.0453381	0.371719	0.999293	0.984029	1360.4	2.16504	1813.52	27924
S_Piapoco-1	America_Sriram2016	Subsaharan~Africans	0.0444876	0.364164	0.999265	0.982963	1450.41	2.1122	1779.5	27353.6
S_Karitiana-2	America_Sriram2016	Subsaharan~Africans	0.0451439	0.369336	0.999324	0.983841	1374.8	2.05022	1805.76	27741.2
S_Surui-1	America_Sriram2016	Subsaharan~Africans	0.0449198	0.368382	0.999287	0.982903	1454.48	2.04368	1796.79	27673.8
S_Mixe-2	America_Sriram2016	Subsaharan~Africans	0.047231	0.374465	0.99919	0.981745	1555	2.16962	1889.24	28068
S_Chane-1	America_Sriram2016	Subsaharan~Africans	0.0453664	0.356646	0.999281	0.983821	1378.18	2.17357	1814.66	26717
S_Quechua-1	America_Sriram2016	Subsaharan~Africans	0.0466092	0.379767	0.999298	0.983551	1399.97	2.08805	1864.37	28517
S_Quechua-3	America_Sriram2016	Subsaharan~Africans	0.0457154	0.369261	0.999343	0.984856	1289.41	2.12436	1828.62	27712.3
S_Surui-2	America_Sriram2016	Subsaharan~Africans	0.0432592	0.365749	0.999308	0.983808	1378.14	2.09127	1730.37	27529.5
S_Mixtec-2	America_Sriram2016	Subsaharan~Africans	0.0478483	0.367103	0.999269	0.983291	1422.92	2.14179	1913.93	27454.3
S_Atayal-1	EastAs_Sriram2016	Subsaharan~Africans	0.0460789	0.343043	0.999226	0.985088	1274.89	2.52965	1843.16	25600.3
S_Burmese-2	EastAs_Sriram2016	Subsaharan~Africans	0.0494512	0.38867	0.999255	0.983612	1396.66	2.22143	1978.05	29115.6
S_Ami-2	EastAs_Sriram2016	Subsaharan~Africans	0.0492564	0.365292	0.999265	0.985614	1229.49	2.48999	1970.26	27253.1
S_Thai-1	EastAs_Sriram2016	Subsaharan~Africans	0.0498827	0.387332	0.99927	0.984991	1281.15	2.37536	1995.31	28991.3
S_Cambodian-1	EastAs_Sriram2016	Subsaharan~Africans	0.0499689	0.383548	0.999247	0.984807	1297.44	2.41781	1998.75	28685.1
S_Oroqen-2	EastAs_Sriram2016	Subsaharan~Africans	0.0488866	0.374616	0.999186	0.983242	1430.43	2.37249	1955.46	28013.8
S_Even-1	EastAs_Sriram2016	Subsaharan~Africans	0.0487293	0.377822	0.999245	0.983579	1399.86	2.24839	1949.17	28276.6
S_Miao-1	EastAs_Sriram2016	Subsaharan~Africans	0.0488517	0.350393	0.999246	0.98503	1278.91	2.45741	1954.07	26077.4
S_Burmese-1	EastAs_Sriram2016	Subsaharan~Africans	0.0485196	0.365309	0.999183	0.984359	1337.5	2.54564	1940.79	27284
S_Naxi-2	EastAs_Sriram2016	Subsaharan~Africans	0.0519395	0.357079	0.999157	0.984016	1367.14	2.56975	2077.58	26488.8
S_Daur-2	EastAs_Sriram2016	Subsaharan~Africans	0.0497187	0.369211	0.999236	0.984604	1314.82	2.42047	1988.75	27548.1
S_Kinh-2	EastAs_Sriram2016	Subsaharan~Africans	0.0482608	0.371681	0.999127	0.982917	1460.01	2.49283	1930.43	27804
S_Cambodian-2	EastAs_Sriram2016	Subsaharan~Africans	0.0505058	0.376022	0.999186	0.983646	1396.77	2.42877	2020.23	28061.6
S_Yi-1	EastAs_Sriram2016	Subsaharan~Africans	0.0464257	0.353152	0.999276	0.984318	1337	2.25641	1857.03	26395.2
S_Even-3	EastAs_Sriram2016	Subsaharan~Africans	0.0485973	0.367082	0.999251	0.984151	1351.96	2.30701	1943.89	27422.7
S_Han-1	EastAs_Sriram2016	Subsaharan~Africans	0.0497245	0.368135	0.999185	0.98474	1305.62	2.60157	1988.98	27461.8
S_Yakut-2	EastAs_Sriram2016	Subsaharan~Africans	0.0481275	0.347863	0.999211	0.984317	1339.74	2.4525	1925.1	25904
S_Naxi-1	EastAs_Sriram2016	Subsaharan~Africans	0.0497661	0.38319	0.999245	0.983646	1394.27	2.25569	1990.64	28664.5
S_Ulchi-2	EastAs_Sriram2016	Subsaharan~Africans	0.0482937	0.352774	0.999193	0.984035	1364.05	2.46444	1931.75	26290.2
S_Eskimo_Chaplin-1	EastAs_Sriram2016	Subsaharan~Africans	0.0458283	0.359874	0.99922	0.984233	1346.42	2.41328	1833.13	26956.8
S_Tubalar-2	EastAs_Sriram2016	Subsaharan~Africans	0.0499036	0.38508	0.999256	0.983971	1366.71	2.26671	1996.14	28810.2
S_Korean-2	EastAs_Sriram2016	Subsaharan~Africans	0.050136	0.385484	0.999305	0.985328	1251.61	2.31322	2005.44	28833.3
S_Tujia-1	EastAs_Sriram2016	Subsaharan~Africans	0.0492979	0.364142	0.999269	0.985721	1220.4	2.49694	1971.92	27159.4
S_Mongola-2	EastAs_Sriram2016	Subsaharan~Africans	0.0497419	0.363072	0.999233	0.98424	1345.3	2.37632	1989.68	27056
S_Aleut-2	EastAs_Sriram2016	Subsaharan~Africans	0.0483683	0.378965	0.999227	0.983114	1439.35	2.23868	1934.73	28382.4
S_Kinh-1	EastAs_Sriram2016	Subsaharan~Africans	0.0492519	0.364849	0.999161	0.984161	1354.87	2.58165	1970.07	27217.9
S_Eskimo_Sireniki-2	EastAs_Sriram2016	Subsaharan~Africans	0.0472469	0.368802	0.999255	0.98493	1286.92	2.41316	1889.88	27614.3
S_Han-2	EastAs_Sriram2016	Subsaharan~Africans	0.048642	0.362198	0.999193	0.98344	1413.64	2.3772	1945.68	27030.2
S_Yi-2	EastAs_Sriram2016	Subsaharan~Africans	0.0483939	0.364551	0.999249	0.985105	1272.56	2.46052	1935.75	27228.3
S_Tubalar-1	EastAs_Sriram2016	Subsaharan~Africans	0.0486567	0.364433	0.999243	0.98412	1354.93	2.32885	1946.27	27208.4
S_Xibo-1	EastAs_Sriram2016	Subsaharan~Africans	0.0481938	0.355086	0.999213	0.984532	1321.78	2.48071	1927.75	26479.1
S_Even-2	EastAs_Sriram2016	Subsaharan~Africans	0.0480158	0.371202	0.999246	0.983972	1367.14	2.29917	1920.63	27775.6
S_Japanese-3	EastAs_Sriram2016	Subsaharan~Africans	0.0493539	0.368819	0.999244	0.983817	1380.05	2.28242	1974.16	27531.4
S_Tlingit-1	EastAs_Sriram2016	Subsaharan~Africans	0.0476992	0.373746	0.999306	0.98284	1458.87	1.98158	1907.97	27991.7
S_Miao-2	EastAs_Sriram2016	Subsaharan~Africans	0.0508661	0.36586	0.999218	0.983732	1388.24	2.34595	2034.64	27234.2
S_Hezhen-2	EastAs_Sriram2016	Subsaharan~Africans	0.0501811	0.377834	0.999192	0.983435	1414.08	2.38214	2007.24	28219.5
S_She-2	EastAs_Sriram2016	Subsaharan~Africans	0.0481878	0.359403	0.999182	0.983507	1408.51	2.42051	1927.51	26824.8
S_Japanese-1	EastAs_Sriram2016	Subsaharan~Africans	0.0488483	0.364666	0.999213	0.983933	1371.69	2.39116	1953.93	27219.3
S_Uygur-2	EastAs_Sriram2016	Subsaharan~Africans	0.0494885	0.374843	0.999255	0.983308	1422.07	2.18317	1979.54	28007.9
S_Dai-1	EastAs_Sriram2016	Subsaharan~Africans	0.0498015	0.373066	0.999213	0.98383	1380.29	2.37558	1992.06	27853.2
S_Tujia-2	EastAs_Sriram2016	Subsaharan~Africans	0.0472033	0.346206	0.999227	0.983698	1390.68	2.31586	1888.13	25808.4
S_Mansi-1	EastAs_Sriram2016	Subsaharan~Africans	0.0501109	0.390927	0.99923	0.982812	1464.37	2.18956	2004.44	29269.7
S_Dai-2	EastAs_Sriram2016	Subsaharan~Africans	0.0484144	0.368001	0.999216	0.983621	1397.61	2.33752	1936.58	27503.5
S_Lahu-1	EastAs_Sriram2016	Subsaharan~Africans	0.0491247	0.372729	0.99918	0.982807	1466.91	2.33029	1964.99	27853.4
S_Ami-1	EastAs_Sriram2016	Subsaharan~Africans	0.0477649	0.35911	0.999212	0.98401	1365.33	2.40503	1910.59	26818.2
S_Thai-2	EastAs_Sriram2016	Subsaharan~Africans	0.0486696	0.363057	0.999177	0.983164	1437.32	2.38638	1946.78	27097.7
S_Eskimo_Naukan-2	EastAs_Sriram2016	Subsaharan~Africans	0.0471549	0.365898	0.999269	0.984853	1292.66	2.35519	1886.2	27385.7
S_Tu-2	EastAs_Sriram2016	Subsaharan~Africans	0.0498634	0.374821	0.999254	0.985176	1266.42	2.45286	1994.54	27991.1
S_Ulchi-1	EastAs_Sriram2016	Subsaharan~Africans	0.0489299	0.368444	0.999232	0.985417	1247.28	2.56599	1957.2	27518.3
S_Yakut-1	EastAs_Sriram2016	Subsaharan~Africans	0.0471951	0.34841	0.999246	0.985438	1244.9	2.52525	1887.8	25985
S_Eskimo_Sireniki-1	EastAs_Sriram2016	Subsaharan~Africans	0.0469835	0.36671	0.999239	0.983604	1398.01	2.26735	1879.34	27457.4
S_Kyrgyz-2	EastAs_Sriram2016	Subsaharan~Africans	0.0491351	0.366712	0.999244	0.983398	1415	2.22681	1965.41	27371.6
S_Mansi-2	EastAs_Sriram2016	Subsaharan~Africans	0.0488305	0.367349	0.999243	0.982622	1479.72	2.13165	1953.22	27434.7
S_Eskimo_Naukan-1	EastAs_Sriram2016	Subsaharan~Africans	0.0462497	0.353658	0.999178	0.983092	1443.24	2.37208	1849.99	26442.7
S_Tu-1	EastAs_Sriram2016	Subsaharan~Africans	0.0499083	0.376853	0.999243	0.984036	1361.88	2.31751	1996.33	28151.9
S_She-1	EastAs_Sriram2016	Subsaharan~Africans	0.0471537	0.374651	0.999193	0.98395	1371.14	2.45249	1886.15	28085.9
S_Chukchi-1	EastAs_Sriram2016	Subsaharan~Africans	0.0488755	0.378963	0.999248	0.983033	1445.24	2.16801	1955.02	28362
S_Naxi-3	EastAs_Sriram2016	Subsaharan~Africans	0.0500478	0.369434	0.999247	0.984662	1309.55	2.39479	2001.91	27552.8
S_Altaian-1	EastAs_Sriram2016	Subsaharan~Africans	0.0489186	0.365769	0.999214	0.9846	1316.11	2.48792	1956.74	27304.7
S_Xibo-2	EastAs_Sriram2016	Subsaharan~Africans	0.0499018	0.367905	0.999286	0.985068	1274.1	2.33435	1996.07	27436.3
S_Oroqen-1	EastAs_Sriram2016	Subsaharan~Africans	0.0484096	0.366976	0.999216	0.98435	1336.87	2.44496	1936.38	27421.7
S_Mongola-1	EastAs_Sriram2016	Subsaharan~Africans	0.0511444	0.373794	0.999246	0.984495	1323.48	2.37348	2045.78	27857.8
S_Aleut-1	EastAs_Sriram2016	Subsaharan~Africans	0.0478822	0.377138	0.999233	0.983816	1380.64	2.31454	1915.29	28255.8
S_Korean-1	EastAs_Sriram2016	Subsaharan~Africans	0.0495906	0.374267	0.999225	0.984468	1326.67	2.43463	1983.62	27957.7
S_Tlingit-2	EastAs_Sriram2016	Subsaharan~Africans	0.0483332	0.363668	0.999232	0.984004	1364.99	2.343	1933.33	27160.2
S_Lahu-2	EastAs_Sriram2016	Subsaharan~Africans	0.0487987	0.370824	0.999147	0.982792	1469.57	2.41754	1951.95	27714
S_Itelman-1	EastAs_Sriram2016	Subsaharan~Africans	0.0460168	0.351596	0.999199	0.984087	1359.46	2.45636	1840.67	26287
S_Hezhen-1	EastAs_Sriram2016	Subsaharan~Africans	0.0488321	0.355289	0.999235	0.984291	1340.96	2.37802	1953.28	26469.9
S_Kyrgyz-1	EastAs_Sriram2016	Subsaharan~Africans	0.0485672	0.369342	0.999107	0.982695	1479.28	2.5146	1942.69	27604.7
S_Dai-3	EastAs_Sriram2016	Subsaharan~Africans	0.0489969	0.382747	0.999173	0.982587	1485.57	2.31899	1959.88	28659.9
S_Uygur-1	EastAs_Sriram2016	Subsaharan~Africans	0.0482105	0.374856	0.999268	0.982691	1472.88	2.06979	1928.42	28060
S_Japanese-2	EastAs_Sriram2016	Subsaharan~Africans	0.0506858	0.370764	0.999196	0.982486	1493	2.24348	2027.43	27633.7
KUN04	Malaspinas2016	Subsaharan~Africans	0.0537374	0.421118	0.998938	0.98811	1035.08	4.27575	2149.5	31539.9
SS6004472	Malaspinas2016	Subsaharan~Africans	0.0550381	0.447072	0.998915	0.987582	1080.02	4.18719	2201.53	33564.2
MEN04	Malaspinas2016	Subsaharan~Africans	0.0543639	0.421591	0.998963	0.988792	977.17	4.42097	2174.55	31552.7
BUN01	Malaspinas2016	Subsaharan~Africans	0.0537152	0.412272	0.998981	0.988507	1000.19	4.24465	2148.61	30833.1
KUN02	Malaspinas2016	Subsaharan~Africans	0.0539459	0.416559	0.998944	0.98868	987.358	4.45621	2157.84	31166.9
MAR05	Malaspinas2016	Subsaharan~Africans	0.0515845	0.412137	0.99895	0.988255	1022.53	4.28023	2063.38	30907.6
TAR03	Malaspinas2016	Subsaharan~Africans	0.0543095	0.434709	0.998924	0.988292	1020.5	4.39354	2172.38	32604.3
13748_5	Malaspinas2016	Subsaharan~Africans	0.0532762	0.42087	0.99888	0.987412	1095.67	4.25855	2131.05	31538.5
MEN02	Malaspinas2016	Subsaharan~Africans	0.0539979	0.427936	0.998922	0.988323	1018.03	4.41405	2159.92	32074.9
BUN05	Malaspinas2016	Subsaharan~Africans	0.0543739	0.426116	0.998913	0.987566	1081.41	4.18659	2174.96	31914.4
13748_6	Malaspinas2016	Subsaharan~Africans	0.0543977	0.436772	0.998932	0.98781	1060.29	4.19679	2175.91	32765.8
13784_1	Malaspinas2016	Subsaharan~Africans	0.0513575	0.408398	0.998955	0.988541	998.474	4.35991	2054.3	30617.6
13733_8	Malaspinas2016	Subsaharan~Africans	0.0529865	0.420285	0.99892	0.987923	1051.4	4.28002	2119.46	31503.3
MEN03	Malaspinas2016	Subsaharan~Africans	0.0537658	0.424209	0.998986	0.988813	974.5	4.33536	2150.63	31786.1
13784_2	Malaspinas2016	Subsaharan~Africans	0.0544226	0.416822	0.998944	0.988323	1017.1	4.32688	2176.9	31168.9
TAR02	Malaspinas2016	Subsaharan~Africans	0.0543063	0.429266	0.998909	0.987631	1076.22	4.22522	2172.25	32169
BUN02	Malaspinas2016	Subsaharan~Africans	0.0537504	0.428328	0.998887	0.987697	1071.57	4.32606	2150.01	32116.2
KUN01	Malaspinas2016	Subsaharan~Africans	0.0533804	0.419133	0.99894	0.988534	999.667	4.41614	2135.22	31395.4
TAR01	Malaspinas2016	Subsaharan~Africans	0.0541954	0.425964	0.998915	0.988306	1019.71	4.43531	2167.82	31909.3
KUN05	Malaspinas2016	Subsaharan~Africans	0.0542797	0.430317	0.998885	0.987576	1081.78	4.29439	2171.19	32254.2
BUN03	Malaspinas2016	Subsaharan~Africans	0.0539936	0.422696	0.998933	0.987879	1054.53	4.21712	2159.74	31655.9
KUN03	Malaspinas2016	Subsaharan~Africans	0.0533364	0.414912	0.998941	0.988538	999.316	4.41666	2133.46	31059.5
13748_1	Malaspinas2016	Subsaharan~Africans	0.0536571	0.429423	0.998986	0.988799	975.652	4.33254	2146.29	32207.5
MAR03	Malaspinas2016	Subsaharan~Africans	0.0525054	0.415725	0.998973	0.98824	1022.77	4.18307	2100.22	31157.8
MAR02	Malaspinas2016	Subsaharan~Africans	0.0537343	0.422741	0.998927	0.987506	1085.9	4.11761	2149.37	31669.9
13784_3	Malaspinas2016	Subsaharan~Africans	0.0541226	0.420659	0.998908	0.987786	1063.3	4.27861	2164.9	31487.8
13784_4	Malaspinas2016	Subsaharan~Africans	0.053754	0.419263	0.998921	0.987625	1076.19	4.17814	2150.16	31390.9
MEN01	Malaspinas2016	Subsaharan~Africans	0.0538208	0.418262	0.998903	0.988283	1022.1	4.47107	2152.83	31308.1
13748_2	Malaspinas2016	Subsaharan~Africans	0.0549776	0.421533	0.998927	0.988068	1039.03	4.30364	2199.1	31523.5
MAR04	Malaspinas2016	Subsaharan~Africans	0.052295	0.412991	0.998956	0.988449	1006.04	4.32378	2091.8	30947.5
BUN04	Malaspinas2016	Subsaharan~Africans	0.0538166	0.423947	0.998897	0.987592	1079.97	4.25743	2152.66	31763.1
13748_3	Malaspinas2016	Subsaharan~Africans	0.0538887	0.416937	0.998942	0.987975	1046.14	4.21282	2155.55	31199.4
13748_8	Malaspinas2016	Subsaharan~Africans	0.0537698	0.421493	0.998967	0.98838	1011.35	4.25708	2150.79	31568.7
MAR01	Malaspinas2016	Subsaharan~Africans	0.0531471	0.417448	0.998937	0.987552	1081.58	4.09365	2125.88	31270
13748_7	Malaspinas2016	Subsaharan~Africans	0.0540431	0.417239	0.998933	0.988195	1028.25	4.32525	2161.72	31217.4
TAR05	Malaspinas2016	Subsaharan~Africans	0.0539811	0.419239	0.998929	0.987982	1046.09	4.26393	2159.24	31379.9
13784_5	Malaspinas2016	Subsaharan~Africans	0.0530038	0.420476	0.998939	0.988084	1037.26	4.26314	2120.15	31517.9
TAR04	Malaspinas2016	Subsaharan~Africans	0.0544178	0.437859	0.998919	0.987943	1049.82	4.29183	2176.71	32852
13748_4	Malaspinas2016	Subsaharan~Africans	0.0543502	0.419158	0.998947	0.987659	1072.32	4.09034	2174.01	31358.6
MEN05	Malaspinas2016	Subsaharan~Africans	0.054429	0.430759	0.998912	0.987945	1049.94	4.31641	2177.16	32283.5
S_Sindhi-1	SouthAs_Sriram2016	Subsaharan~Africans	0.0479983	0.369474	0.99928	0.984599	1313.4	2.28528	1919.93	27638
S_Kusunda-2	SouthAs_Sriram2016	Subsaharan~Africans	0.0428299	0.352188	0.999153	0.982191	1519.38	2.32338	1713.19	26461.9
S_Bengali-1	SouthAs_Sriram2016	Subsaharan~Africans	0.0500364	0.380587	0.999166	0.98204	1531.45	2.27014	2001.46	28445.5
S_Punjabi-3	SouthAs_Sriram2016	Subsaharan~Africans	0.0500566	0.380443	0.999248	0.9818	1547.99	2.02524	2002.26	28433.2
S_Kalash-1	SouthAs_Sriram2016	Subsaharan~Africans	0.0470583	0.345703	0.999179	0.982401	1500.82	2.27917	1882.33	25773.9
S_Madiga-2	SouthAs_Sriram2016	Subsaharan~Africans	0.0496164	0.388196	0.999206	0.981498	1574.88	2.10076	1984.66	29071
S_Balochi-2	SouthAs_Sriram2016	Subsaharan~Africans	0.047645	0.361509	0.999275	0.982073	1524.1	1.981	1905.8	27015
S_Madiga-1	SouthAs_Sriram2016	Subsaharan~Africans	0.0495751	0.376041	0.999221	0.983221	1430.69	2.26734	1983	28100.3
S_Kapu-1	SouthAs_Sriram2016	Subsaharan~Africans	0.0502445	0.393361	0.999233	0.982664	1476.63	2.16304	2009.78	29459.1
S_Relli-1	SouthAs_Sriram2016	Subsaharan~Africans	0.0499475	0.375012	0.999248	0.98342	1413.03	2.21869	1997.9	28003
S_Irula-1	SouthAs_Sriram2016	Subsaharan~Africans	0.0486577	0.371002	0.999186	0.982796	1467.59	2.31221	1946.31	27733.8
S_Pathan-1	SouthAs_Sriram2016	Subsaharan~Africans	0.0488312	0.369609	0.99921	0.982028	1530.63	2.15125	1953.25	27615.5
S_Kalash-2	SouthAs_Sriram2016	Subsaharan~Africans	0.0491761	0.35802	0.999241	0.982353	1502.19	2.10524	1967.04	26674.5
S_Punjabi-2	SouthAs_Sriram2016	Subsaharan~Africans	0.0483949	0.360784	0.999205	0.983124	1439.48	2.30047	1935.79	26927
S_Burusho-1	SouthAs_Sriram2016	Subsaharan~Africans	0.0507226	0.373975	0.999257	0.98271	1471.76	2.10241	2028.91	27889.1
S_Brahmin-2	SouthAs_Sriram2016	Subsaharan~Africans	0.0489284	0.358551	0.99922	0.983107	1440.26	2.2558	1957.14	26726.9
S_Punjabi-1	SouthAs_Sriram2016	Subsaharan~Africans	0.050454	0.381257	0.999237	0.984059	1360.2	2.33799	2018.16	28482.4
S_Kapu-2	SouthAs_Sriram2016	Subsaharan~Africans	0.0495364	0.370649	0.999196	0.98278	1468.53	2.28122	1981.45	27670.5
S_Brahui-1	SouthAs_Sriram2016	Subsaharan~Africans	0.0469548	0.344799	0.9992	0.981641	1563.25	2.13238	1878.19	25705.8
S_Khonda_Dora-1	SouthAs_Sriram2016	Subsaharan~Africans	0.0488238	0.370952	0.999158	0.982567	1487.8	2.35757	1952.95	27723.2
S_Mala-2	SouthAs_Sriram2016	Subsaharan~Africans	0.0488786	0.381698	0.99922	0.982949	1453.41	2.23524	1955.14	28580.7
S_Relli-2	SouthAs_Sriram2016	Subsaharan~Africans	0.0465641	0.364942	0.99911	0.981668	1564.74	2.37048	1862.57	27332.8
S_Mala-3	SouthAs_Sriram2016	Subsaharan~Africans	0.0488089	0.363038	0.99916	0.982328	1507.69	2.3204	1952.36	27090.6
S_Makrani-1	SouthAs_Sriram2016	Subsaharan~Africans	0.0476207	0.370305	0.99922	0.981239	1595.96	2.03769	1904.83	27719.5
S_Pathan-2	SouthAs_Sriram2016	Subsaharan~Africans	0.051097	0.381949	0.999217	0.980348	1670.29	1.95223	2043.88	28512.1
S_Irula-2	SouthAs_Sriram2016	Subsaharan~Africans	0.0488399	0.366829	0.999205	0.982802	1466.32	2.25975	1953.6	27392.7
S_Burusho-2	SouthAs_Sriram2016	Subsaharan~Africans	0.0508068	0.376978	0.999255	0.983606	1397.22	2.22087	2032.27	28126
S_Brahmin-1	SouthAs_Sriram2016	Subsaharan~Africans	0.0489724	0.379696	0.999192	0.982232	1514.36	2.22303	1958.9	28416.8
S_Bengali-2	SouthAs_Sriram2016	Subsaharan~Africans	0.0510731	0.381812	0.999213	0.983453	1411.71	2.32368	2042.92	28502.1
S_Brahui-2	SouthAs_Sriram2016	Subsaharan~Africans	0.045463	0.329487	0.999171	0.982637	1481.44	2.33046	1818.52	24540.4
S_Hazara-1	SouthAs_Sriram2016	Subsaharan~Africans	0.0498339	0.38714	0.99928	0.98254	1484.96	2.01913	1993.36	28977.8
S_Yadava-2	SouthAs_Sriram2016	Subsaharan~Africans	0.0486388	0.384674	0.999276	0.983258	1425.32	2.11563	1945.55	28828.4
S_Hazara-2	SouthAs_Sriram2016	Subsaharan~Africans	0.0491675	0.377444	0.999187	0.982145	1521.75	2.22574	1966.7	28228.8
S_Sindhi-2	SouthAs_Sriram2016	Subsaharan~Africans	0.0504476	0.384081	0.999247	0.981199	1598.12	1.96368	2017.9	28708.6
S_Balochi-1	SouthAs_Sriram2016	Subsaharan~Africans	0.0463464	0.358508	0.999244	0.982211	1513.96	2.08107	1853.86	26826.8
S_Kusunda-1	SouthAs_Sriram2016	Subsaharan~Africans	0.0483105	0.354684	0.99915	0.983577	1403.96	2.52115	1932.42	26442.3
S_Makrani-2	SouthAs_Sriram2016	Subsaharan~Africans	0.0446327	0.336842	0.999198	0.980075	1693.83	1.97322	1785.31	25162
S_Punjabi-4	SouthAs_Sriram2016	Subsaharan~Africans	0.0500056	0.371218	0.999239	0.982105	1522.97	2.082	2000.22	27697.2
S_Yadava-1	SouthAs_Sriram2016	Subsaharan~Africans	0.0477399	0.370496	0.999147	0.982552	1489.56	2.38525	1909.6	27730.1
S_Papuan-6	Sriram2016	Subsaharan~Africans	0.0488136	0.384958	0.998974	0.988493	1001.66	4.26748	1952.54	28844.1
S_Papuan-4	Sriram2016	Subsaharan~Africans	0.0489851	0.389307	0.998985	0.988139	1030.69	4.10381	1959.4	29185.1
S_Papuan-3	Sriram2016	Subsaharan~Africans	0.0480717	0.392818	0.999036	0.989045	953.064	4.21259	1922.87	29502.5
S_Papuan-10	Sriram2016	Subsaharan~Africans	0.0492515	0.391924	0.998946	0.988024	1041.96	4.21617	1970.06	29383.9
S_Papuan-8	Sriram2016	Subsaharan~Africans	0.0489166	0.393163	0.998992	0.988584	993.307	4.22703	1956.66	29496.4
S_Papuan-1	Sriram2016	Subsaharan~Africans	0.0483413	0.389322	0.998979	0.988656	987.873	4.30453	1933.65	29212.1
S_Papuan-14	Sriram2016	Subsaharan~Africans	0.0496344	0.39695	0.998991	0.988372	1011.04	4.16011	1985.38	29770.6
S_Papuan-11	Sriram2016	Subsaharan~Africans	0.0486927	0.390165	0.998958	0.987727	1066.15	4.07128	1947.71	29265.5
S_Papuan-7	Sriram2016	Subsaharan~Africans	0.0479706	0.387721	0.998954	0.988053	1039.14	4.19539	1918.82	29098.9
S_Papuan-9	Sriram2016	Subsaharan~Africans	0.050032	0.39102	0.998975	0.988562	995.919	4.28917	2001.28	29280.4
S_Papuan-5	Sriram2016	Subsaharan~Africans	0.0480878	0.392762	0.998934	0.987807	1060.54	4.18909	1923.51	29497.5
S_Papuan-2	Sriram2016	Subsaharan~Africans	0.0482489	0.396178	0.998962	0.988076	1036.91	4.16988	1929.96	29764.3
S_Papuan-13	Sriram2016	Subsaharan~Africans	0.0505596	0.397568	0.998988	0.988666	986.697	4.27472	2022.38	29783.1
S_Papuan-12	Sriram2016	Subsaharan~Africans	0.0482877	0.393853	0.998954	0.988126	1033.11	4.21988	1931.51	29576.7
UV952	Vernot2016	Subsaharan~Africans	0.0569781	0.439183	0.998862	0.986416	1179.44	4.01914	2279.12	32855.5
UV931	Vernot2016	Subsaharan~Africans	0.0583516	0.459983	0.998954	0.986595	1160.66	3.75423	2334.07	34464.6
UV1134	Vernot2016	Subsaharan~Africans	0.0566946	0.449545	0.998931	0.987088	1120.55	3.97465	2267.78	33695.8
UV971	Vernot2016	Subsaharan~Africans	0.0580698	0.469671	0.99891	0.986132	1201.13	3.78143	2322.79	35250.8
UV1224	Vernot2016	Subsaharan~Africans	0.0562697	0.448493	0.998904	0.987543	1083.73	4.21332	2250.79	33628.7
UV956	Vernot2016	Subsaharan~Africans	0.0578691	0.444882	0.998893	0.986745	1150.72	4.00974	2314.76	33275.8
UV1260	Vernot2016	Subsaharan~Africans	0.0575297	0.462526	0.998887	0.986003	1212.8	3.82356	2301.19	34700.9
UV500	Vernot2016	Subsaharan~Africans	0.0578067	0.448477	0.99891	0.98713	1117.92	4.06386	2312.27	33565.9
UV043	Vernot2016	Subsaharan~Africans	0.0540992	0.443523	0.99892	0.987613	1077.29	4.17855	2163.97	33317.9
UV897	Vernot2016	Subsaharan~Africans	0.0569991	0.463118	0.998943	0.985838	1224.26	3.59849	2279.96	34769.4
UV305	Vernot2016	Subsaharan~Africans	0.0530168	0.433478	0.998894	0.987146	1117.26	4.12315	2120.67	32557.6
UV573	Vernot2016	Subsaharan~Africans	0.058264	0.460906	0.998893	0.987435	1093.25	4.22019	2330.56	34541.9
UV1003	Vernot2016	Subsaharan~Africans	0.0560975	0.432468	0.998905	0.98768	1072.25	4.25324	2243.9	32353.6
UV580	Vernot2016	Subsaharan~Africans	0.0587039	0.468163	0.998915	0.987127	1117.94	4.04362	2348.16	35104.9
UV923	Vernot2016	Subsaharan~Africans	0.0584903	0.46292	0.998889	0.985984	1214.28	3.81189	2339.61	34694
UV925	Vernot2016	Subsaharan~Africans	0.058056	0.453316	0.998946	0.987317	1100.83	3.98919	2322.24	33943.1
UV927	Vernot2016	Subsaharan~Africans	0.0577294	0.450114	0.998875	0.98656	1166.92	4.01756	2309.18	33699.9
UV919	Vernot2016	Subsaharan~Africans	0.0577322	0.454343	0.998924	0.98682	1143.16	3.92297	2309.29	34038.2
UV886	Vernot2016	Subsaharan~Africans	0.0582995	0.466928	0.998947	0.986083	1203.58	3.64389	2331.98	35022.3
UV1263	Vernot2016	Subsaharan~Africans	0.0566189	0.449719	0.998931	0.987507	1085.63	4.10208	2264.76	33712.8
UV910	Vernot2016	Subsaharan~Africans	0.0576576	0.448151	0.998847	0.985517	1254.96	3.82915	2306.3	33545.8
UV986	Vernot2016	Subsaharan~Africans	0.0574657	0.452751	0.998924	0.986995	1128.57	3.97395	2298.63	33921.5
UV944	Vernot2016	Subsaharan~Africans	0.0584883	0.472463	0.998949	0.986504	1168.42	3.7471	2339.53	35457.5
UV964	Vernot2016	Subsaharan~Africans	0.0583102	0.456797	0.998952	0.987308	1101.32	3.96325	2332.41	34211.4
UV1266	Vernot2016	Subsaharan~Africans	0.0571383	0.453024	0.998939	0.987636	1074.53	4.11446	2285.53	33956.4
UV1230	Vernot2016	Subsaharan~Africans	0.0580436	0.431779	0.998909	0.986988	1129.77	4.02511	2321.74	32220.6
UV1043	Vernot2016	Subsaharan~Africans	0.0556831	0.449603	0.99894	0.987271	1104.88	3.99684	2227.33	33740.9
UV940	Vernot2016	Subsaharan~Africans	0.056462	0.452751	0.998933	0.986362	1180.98	3.76403	2258.48	33961.6
UV958	Vernot2016	Subsaharan~Africans	0.0591519	0.461889	0.998909	0.986197	1195.75	3.80227	2366.07	34585.1
UV1042	Vernot2016	Subsaharan~Africans	0.055606	0.447496	0.998887	0.987542	1084.55	4.2756	2224.24	33575.5
UV946	Vernot2016	Subsaharan~Africans	0.0583572	0.452645	0.998894	0.986567	1165.53	3.95394	2334.29	33877.3
UV929	Vernot2016	Subsaharan~Africans	0.0575552	0.455273	0.998886	0.986404	1179.45	3.93468	2302.21	34119.6
UV518	Vernot2016	Subsaharan~Africans	0.0577191	0.457393	0.998909	0.986631	1159.55	3.91955	2308.76	34282.7
UV979	Vernot2016	Subsaharan~Africans	0.0574334	0.452281	0.99888	0.986332	1185.64	3.93694	2297.34	33885.2
UV1196	Vernot2016	Subsaharan~Africans	0.0578891	0.447775	0.998937	0.986779	1146	3.86392	2315.56	33506.4
S_Spanish-2	WestEu_Sriram2016	Subsaharan~Africans	0.0475422	0.338851	0.99925	0.981264	1592.56	1.96319	1901.69	25206.4
S_Icelandic-2	WestEu_Sriram2016	Subsaharan~Africans	0.0472887	0.377887	0.999371	0.983402	1409.43	1.86061	1891.55	28339.4
S_Bergamo-2	WestEu_Sriram2016	Subsaharan~Africans	0.0497268	0.380315	0.999362	0.982885	1452.87	1.83089	1989.07	28436.1
S_Georgian-1	WestEu_Sriram2016	Subsaharan~Africans	0.0478461	0.386416	0.999371	0.983464	1404.21	1.86705	1913.84	28999.4
S_Druze-1	WestEu_Sriram2016	Subsaharan~Africans	0.0478831	0.367096	0.999329	0.982152	1515.27	1.84441	1915.32	27452.4
S_Tuscan-2	WestEu_Sriram2016	Subsaharan~Africans	0.0454672	0.34954	0.999358	0.982854	1455.59	1.83796	1818.69	26144.5
S_Orcadian-2	WestEu_Sriram2016	Subsaharan~Africans	0.0483544	0.36804	0.999276	0.980808	1629.51	1.8508	1934.17	27509.1
S_Basque-2	WestEu_Sriram2016	Subsaharan~Africans	0.0464158	0.335552	0.999258	0.982666	1475.39	2.09537	1856.63	24987.5
S_Norwegian-1	WestEu_Sriram2016	Subsaharan~Africans	0.0481067	0.364882	0.999272	0.981651	1559.45	1.94552	1924.27	27266.3
S_English-1	WestEu_Sriram2016	Subsaharan~Africans	0.046969	0.355972	0.999295	0.981249	1591.96	1.84595	1878.76	26599
S_Armenian-1	WestEu_Sriram2016	Subsaharan~Africans	0.0473245	0.353564	0.9993	0.982654	1474.7	1.97836	1892.98	26392.2
S_Finnish-2	WestEu_Sriram2016	Subsaharan~Africans	0.0496664	0.364838	0.999253	0.982084	1524.09	2.04186	1986.66	27200.4
S_Tuscan-1	WestEu_Sriram2016	Subsaharan~Africans	0.0472418	0.375266	0.999346	0.982261	1505.49	1.80978	1889.67	28131.6
S_Bulgarian-2	WestEu_Sriram2016	Subsaharan~Africans	0.0458866	0.341361	0.999209	0.981176	1601.63	2.05876	1835.46	25473.4
S_Polish-1	WestEu_Sriram2016	Subsaharan~Africans	0.0475777	0.35524	0.999276	0.982292	1505.85	2.00303	1903.11	26516.1
S_Lezgin-1	WestEu_Sriram2016	Subsaharan~Africans	0.0475079	0.365259	0.999299	0.982725	1468.77	1.98723	1900.31	27320.4
S_Estonian-2	WestEu_Sriram2016	Subsaharan~Africans	0.0472396	0.363174	0.999267	0.981414	1579.4	1.93505	1889.59	27164.3
S_Iranian-2	WestEu_Sriram2016	Subsaharan~Africans	0.0474726	0.371414	0.999304	0.981088	1604.97	1.80678	1898.9	27814.2
S_Turkish-2	WestEu_Sriram2016	Subsaharan~Africans	0.0477943	0.351695	0.999269	0.981133	1602.69	1.89963	1911.77	26223.8
S_Greek-2	WestEu_Sriram2016	Subsaharan~Africans	0.0472293	0.363115	0.999305	0.981351	1583.08	1.82969	1889.17	27160.1
S_Palestinian-1	WestEu_Sriram2016	Subsaharan~Africans	0.0445181	0.333746	0.999245	0.980084	1691.14	1.86031	1780.72	24919
S_Adygei-2	WestEu_Sriram2016	Subsaharan~Africans	0.0500751	0.361212	0.999281	0.982694	1472.13	2.03552	2003	26894
S_Finnish-3	WestEu_Sriram2016	Subsaharan~Africans	0.0498299	0.368131	0.999234	0.982975	1450.63	2.20025	1993.2	27457.2
S_Adygei-1	WestEu_Sriram2016	Subsaharan~Africans	0.04908	0.364192	0.999263	0.981907	1538.43	1.99618	1963.2	27172.2
S_Estonian-1	WestEu_Sriram2016	Subsaharan~Africans	0.0474917	0.357491	0.999242	0.981471	1575.71	2.00432	1899.67	26699.6
S_French-2	WestEu_Sriram2016	Subsaharan~Africans	0.0482575	0.355516	0.99933	0.981975	1529.96	1.82407	1930.3	26511
S_Russian-1	WestEu_Sriram2016	Subsaharan~Africans	0.0507716	0.367843	0.999311	0.982335	1500.82	1.91412	2030.86	27396.6
S_Sardinian-2	WestEu_Sriram2016	Subsaharan~Africans	0.0479211	0.357048	0.999345	0.98368	1387.27	1.96771	1916.85	26647
S_Samaritan-1	WestEu_Sriram2016	Subsaharan~Africans	0.0426757	0.327177	0.999189	0.980113	1691.06	1.99785	1707.03	24467.1
S_Chechen-1	WestEu_Sriram2016	Subsaharan~Africans	0.047702	0.376236	0.999333	0.982156	1514.79	1.83595	1908.08	28190.8
S_Iraqi_Jew-2	WestEu_Sriram2016	Subsaharan~Africans	0.046398	0.363718	0.999258	0.980712	1638.28	1.8879	1855.92	27241.5
S_Tajik-1	WestEu_Sriram2016	Subsaharan~Africans	0.0461667	0.369999	0.999275	0.981461	1575.09	1.91692	1846.67	27753.3
S_Jordanian-1	WestEu_Sriram2016	Subsaharan~Africans	0.0427186	0.332153	0.9992	0.978218	1848.5	1.80408	1708.74	24863.5
S_French-1	WestEu_Sriram2016	Subsaharan~Africans	0.0462366	0.347467	0.999238	0.981	1615.05	1.965	1849.46	25947.9
S_Albanian-1	WestEu_Sriram2016	Subsaharan~Africans	0.0477078	0.376644	0.9994	0.983777	1376.88	1.81591	1908.31	28223.2
S_Georgian-2	WestEu_Sriram2016	Subsaharan~Africans	0.0476145	0.362942	0.999306	0.982554	1482.78	1.95148	1904.58	27130.8
S_Saami-2	WestEu_Sriram2016	Subsaharan~Africans	0.0459461	0.366268	0.999212	0.983216	1431.49	2.29311	1837.84	27463.6
S_Basque-1	WestEu_Sriram2016	Subsaharan~Africans	0.046635	0.357522	0.999263	0.981547	1568.46	1.95869	1865.4	26736.3
S_Russian-2	WestEu_Sriram2016	Subsaharan~Africans	0.0496267	0.363152	0.999288	0.982911	1453.73	2.03972	1985.07	27067.1
S_Yemenite_Jew-2	WestEu_Sriram2016	Subsaharan~Africans	0.0455113	0.336973	0.999263	0.982461	1492.32	2.05909	1820.45	25137.4
S_Palestinian-3	WestEu_Sriram2016	Subsaharan~Africans	0.0455855	0.365411	0.999367	0.981034	1606.86	1.64188	1823.42	27409.5
S_English-2	WestEu_Sriram2016	Subsaharan~Africans	0.0483881	0.368885	0.999297	0.980771	1631.7	1.79505	1935.52	27575.3
S_Saami-1	WestEu_Sriram2016	Subsaharan~Africans	0.047839	0.371489	0.999334	0.98416	1347.75	2.05757	1913.56	27805.5
S_Tajik-2	WestEu_Sriram2016	Subsaharan~Africans	0.0481229	0.371905	0.999278	0.982426	1494.54	2.0117	1924.92	27827.5
S_Jordanian-3	WestEu_Sriram2016	Subsaharan~Africans	0.0447811	0.354255	0.999175	0.978373	1836.61	1.87132	1791.24	26549.2
S_Orcadian-1	WestEu_Sriram2016	Subsaharan~Africans	0.0476875	0.377323	0.999322	0.982567	1480.99	1.90768	1907.5	28278.4
S_Bulgarian-1	WestEu_Sriram2016	Subsaharan~Africans	0.0475641	0.35036	0.999238	0.981844	1544.7	2.05435	1902.57	26126.2
S_Spanish-1	WestEu_Sriram2016	Subsaharan~Africans	0.046932	0.371445	0.999344	0.982443	1490.48	1.83525	1877.28	27838.3
S_Iraqi_Jew-1	WestEu_Sriram2016	Subsaharan~Africans	0.0497891	0.363234	0.999361	0.981769	1545.89	1.72248	1991.57	27067.1
S_Jordanian-2	WestEu_Sriram2016	Subsaharan~Africans	0.0431012	0.343877	0.999259	0.978888	1790.21	1.72383	1724.05	25786.1
S_Sardinian-1	WestEu_Sriram2016	Subsaharan~Africans	0.045621	0.353107	0.999324	0.983727	1384.19	2.03358	1824.84	26423.8
S_North_Ossetian-2	WestEu_Sriram2016	Subsaharan~Africans	0.0467096	0.33846	0.999249	0.982441	1494.53	2.09423	1868.38	25208.5
S_BedouinB-2	WestEu_Sriram2016	Subsaharan~Africans	0.0455624	0.350413	0.999293	0.980245	1675.68	1.75845	1822.5	26210.5
S_Abkhasian-2	WestEu_Sriram2016	Subsaharan~Africans	0.0470198	0.351888	0.999333	0.982008	1527.12	1.82115	1880.79	26270.3
S_Bergamo-1	WestEu_Sriram2016	Subsaharan~Africans	0.0467498	0.350234	0.999251	0.981222	1596.07	1.95585	1869.99	26148.7
S_Armenian-2	WestEu_Sriram2016	Subsaharan~Africans	0.0473734	0.358183	0.999274	0.982085	1523.13	1.98546	1894.94	26759.7
S_Hungarian-2	WestEu_Sriram2016	Subsaharan~Africans	0.0476079	0.374625	0.999348	0.983081	1437.09	1.89035	1904.32	28065.7
S_Lezgin-2	WestEu_Sriram2016	Subsaharan~Africans	0.0469042	0.358038	0.999278	0.981801	1546.65	1.94535	1876.17	26766.9
S_Abkhasian-1	WestEu_Sriram2016	Subsaharan~Africans	0.0467811	0.353436	0.999308	0.982327	1501.56	1.91904	1871.25	26403.6
S_North_Ossetian-1	WestEu_Sriram2016	Subsaharan~Africans	0.0475301	0.357029	0.999227	0.980585	1650.12	1.95292	1901.2	26661.1
S_BedouinB-1	WestEu_Sriram2016	Subsaharan~Africans	0.0431159	0.331433	0.99927	0.98081	1629.61	1.86675	1724.64	24790
S_Iranian-1	WestEu_Sriram2016	Subsaharan~Africans	0.0470464	0.358747	0.999257	0.981099	1606.08	1.92885	1881.86	26817.9
S_Finnish-1	WestEu_Sriram2016	Subsaharan~Africans	0.0486508	0.362677	0.999294	0.982306	1503.96	1.95638	1946.03	27068.2
S_Yemenite_Jew-1	WestEu_Sriram2016	Subsaharan~Africans	0.0466402	0.328741	0.999221	0.981324	1588.79	2.04236	1865.61	24433.6
S_Icelandic-1	WestEu_Sriram2016	Subsaharan~Africans	0.047415	0.370984	0.999251	0.98125	1593.72	1.95823	1896.6	27782.1
S_Czech-2	WestEu_Sriram2016	Subsaharan~Africans	0.0468692	0.352489	0.999271	0.981345	1584.99	1.91681	1874.77	26324.3
S_Turkish-1	WestEu_Sriram2016	Subsaharan~Africans	0.0475751	0.373453	0.999307	0.981871	1539.58	1.87431	1903	27973.3
S_Palestinian-2	WestEu_Sriram2016	Subsaharan~Africans	0.0481961	0.374106	0.99926	0.980586	1648.69	1.87139	1927.84	28000.7
S_Greek-1	WestEu_Sriram2016	Subsaharan~Africans	0.0473021	0.353853	0.999279	0.980792	1630.69	1.84167	1892.08	26416.2
S_Druze-2	WestEu_Sriram2016	Subsaharan~Africans	0.0460852	0.348703	0.999326	0.981843	1541.14	1.82148	1843.41	26052.8
S_Hungarian-1	WestEu_Sriram2016	Subsaharan~Africans	0.0481673	0.362748	0.999265	0.981677	1557.56	1.96749	1926.69	27093.1
MEN01	Malaspinas2016	Whole~world	0.0385859	0.356136	0.999535	0.987862	1030.87	1.87893	1543.44	26947.4
13784_1	Malaspinas2016	Whole~world	0.0372681	0.333644	0.999576	0.988523	974.097	1.81437	1490.72	25200.8
MEN05	Malaspinas2016	Whole~world	0.0391602	0.35665	0.99957	0.98877	953.71	1.87795	1566.41	26965.6
BUN01	Malaspinas2016	Whole~world	0.0384487	0.342805	0.99958	0.988406	983.635	1.77908	1537.95	25886.4
MAR01	Malaspinas2016	Whole~world	0.0381369	0.356633	0.999596	0.987711	1040.93	1.61737	1525.48	27005.2
13748_2	Malaspinas2016	Whole~world	0.0402263	0.365456	0.999565	0.98747	1062.24	1.70506	1609.05	27627.5
13784_4	Malaspinas2016	Whole~world	0.0388167	0.34982	0.99956	0.987158	1088.48	1.68367	1552.67	26432.9
TAR05	Malaspinas2016	Whole~world	0.0388877	0.356211	0.999601	0.98833	989.174	1.68249	1555.51	26941.3
MEN02	Malaspinas2016	Whole~world	0.0386913	0.362156	0.999564	0.988729	957.374	1.89646	1547.65	27424.8
MAR05	Malaspinas2016	Whole~world	0.037161	0.362732	0.999599	0.98861	965.855	1.73048	1486.44	27532.1
KUN04	Malaspinas2016	Whole~world	0.0384523	0.360359	0.999589	0.98878	952.177	1.79972	1538.09	27290.6
MAR04	Malaspinas2016	Whole~world	0.0373503	0.34697	0.999587	0.988822	948.723	1.8159	1494.01	26263.6
TAR04	Malaspinas2016	Whole~world	0.0390836	0.368715	0.999597	0.988866	944.63	1.77826	1563.34	27933.8
MEN03	Malaspinas2016	Whole~world	0.0386374	0.359177	0.9996	0.98898	934.997	1.7847	1545.5	27188.7
MEN04	Malaspinas2016	Whole~world	0.0387704	0.356424	0.999593	0.989342	905.131	1.87349	1550.82	26963.1
13784_5	Malaspinas2016	Whole~world	0.0382821	0.352005	0.999591	0.989415	899.131	1.89384	1531.28	26629.1
13748_4	Malaspinas2016	Whole~world	0.0340413	0.346913	0.999622	0.98765	1044.95	1.50767	1361.65	26391.4
SS6004472	Malaspinas2016	Whole~world	0.0397261	0.3931	0.999593	0.988061	1011.91	1.67651	1589.04	29858.9
13748_5	Malaspinas2016	Whole~world	0.038496	0.356277	0.9996	0.988857	945.228	1.76126	1539.84	26962.3
13748_7	Malaspinas2016	Whole~world	0.0389919	0.353012	0.999576	0.98848	977.649	1.80688	1559.68	26681.3
BUN04	Malaspinas2016	Whole~world	0.0384464	0.35987	0.999579	0.987546	1055.41	1.6636	1537.86	27251.7
TAR03	Malaspinas2016	Whole~world	0.0391458	0.379385	0.999586	0.988737	955.822	1.80658	1565.83	28785
MAR02	Malaspinas2016	Whole~world	0.0385138	0.36056	0.999572	0.9873	1076.15	1.65865	1540.55	27304.3
TAR02	Malaspinas2016	Whole~world	0.0389231	0.367151	0.999564	0.987613	1050.41	1.73041	1556.92	27815.2
13784_2	Malaspinas2016	Whole~world	0.0393932	0.360304	0.999571	0.987603	1051.01	1.70157	1575.73	27248.6
KUN03	Malaspinas2016	Whole~world	0.0383907	0.345567	0.999556	0.98853	974.352	1.89731	1535.63	26109.7
KUN02	Malaspinas2016	Whole~world	0.0386656	0.352244	0.999579	0.989013	933.114	1.87995	1546.62	26632.9
13748_3	Malaspinas2016	Whole~world	0.0389092	0.365952	0.999593	0.988234	997.444	1.69957	1556.37	27719.8
13748_1	Malaspinas2016	Whole~world	0.0383722	0.361426	0.999592	0.988887	943.046	1.80192	1534.89	27379.2
13748_6	Malaspinas2016	Whole~world	0.0392059	0.377272	0.999603	0.988484	976.207	1.69574	1568.24	28613.5
BUN05	Malaspinas2016	Whole~world	0.0389473	0.363473	0.999528	0.986476	1146.69	1.71619	1557.89	27519.9
13748_8	Malaspinas2016	Whole~world	0.0387014	0.359341	0.999562	0.9877	1043.22	1.74881	1548.06	27199.2
TAR01	Malaspinas2016	Whole~world	0.0388911	0.36344	0.999581	0.988632	964.818	1.80897	1555.64	27519.5
13784_3	Malaspinas2016	Whole~world	0.0388504	0.348597	0.999562	0.988094	1010.39	1.80631	1554.02	26333.7
BUN03	Malaspinas2016	Whole~world	0.0386238	0.356551	0.99958	0.987729	1040.09	1.68422	1544.95	26979.1
13733_8	Malaspinas2016	Whole~world	0.0379239	0.356352	0.999567	0.988084	1011.05	1.78381	1516.96	26991.2
KUN05	Malaspinas2016	Whole~world	0.0389478	0.374185	0.999577	0.987424	1065.67	1.6552	1557.91	28376.9
MAR03	Malaspinas2016	Whole~world	0.037555	0.352036	0.999584	0.988147	1005.09	1.72436	1502.2	26660.7
BUN02	Malaspinas2016	Whole~world	0.03847	0.361611	0.999552	0.987615	1050.76	1.77479	1538.8	27390.1
KUN01	Malaspinas2016	Whole~world	0.0383727	0.344568	0.999559	0.988355	988.834	1.85907	1534.91	26030.6
S_Papuan-11	Sriram2016	Whole~world	0.0350019	0.330405	0.999593	0.987423	1065.01	1.59104	1400.08	25032.3
S_Papuan-2	Sriram2016	Whole~world	0.034259	0.337311	0.999597	0.988474	977.331	1.71921	1370.36	25614.5
S_Papuan-12	Sriram2016	Whole~world	0.0345932	0.331348	0.999603	0.989539	888.321	1.86285	1383.73	25124.1
S_Papuan-8	Sriram2016	Whole~world	0.0349591	0.334757	0.999587	0.988313	991.093	1.73539	1398.36	25382.2
S_Papuan-3	Sriram2016	Whole~world	0.0342162	0.333978	0.999608	0.988868	944.006	1.73046	1368.65	25349.6
S_Papuan-4	Sriram2016	Whole~world	0.0350459	0.344299	0.999618	0.988494	974.775	1.63269	1401.84	26142.1
S_Papuan-5	Sriram2016	Whole~world	0.0344023	0.334717	0.999622	0.989157	919.314	1.71436	1376.09	25401.3
S_Papuan-9	Sriram2016	Whole~world	0.0360061	0.340808	0.999588	0.987861	1028.74	1.66713	1440.24	25824.4
S_Papuan-13	Sriram2016	Whole~world	0.0359675	0.330681	0.99957	0.98898	936.242	1.9127	1438.7	25015.7
S_Papuan-10	Sriram2016	Whole~world	0.0350992	0.330379	0.999584	0.988182	1002.22	1.73129	1403.97	25026.4
S_Papuan-6	Sriram2016	Whole~world	0.0349365	0.329038	0.999596	0.988656	962.113	1.74833	1397.46	24925.6
S_Papuan-7	Sriram2016	Whole~world	0.0342985	0.336979	0.999603	0.988408	982.529	1.68483	1371.94	25586.4
S_Papuan-1	Sriram2016	Whole~world	0.0345884	0.320891	0.999592	0.988726	956.539	1.7789	1383.54	24287.8
S_Papuan-14	Sriram2016	Whole~world	0.03508	0.330541	0.999582	0.988602	967.272	1.80018	1403.2	25040.1
UV043	Vernot2016	Whole~world	0.0391924	0.387062	0.999568	0.987704	1042.64	1.72442	1567.69	29397.2
UV919	Vernot2016	Whole~world	0.0349465	0.376071	0.999573	0.986685	1127.35	1.57925	1397.86	28687.9
UV1042	Vernot2016	Whole~world	0.0374319	0.394532	0.999595	0.987871	1027.66	1.64204	1497.28	30065.3
UV952	Vernot2016	Whole~world	0.0350721	0.372229	0.999598	0.986282	1159.9	1.44518	1402.88	28375.5
UV897	Vernot2016	Whole~world	0.0354196	0.408681	0.999665	0.986444	1143.62	1.21997	1416.78	31277.7
UV925	Vernot2016	Whole~world	0.0353071	0.406778	0.999641	0.987933	1020.55	1.46429	1412.28	31129.9
UV1043	Vernot2016	Whole~world	0.0371632	0.370939	0.999586	0.988349	988.191	1.74391	1486.53	28188.6
UV1003	Vernot2016	Whole~world	0.0376534	0.377971	0.99961	0.988619	964.7	1.68397	1506.14	28731.6
UV964	Vernot2016	Whole~world	0.0359495	0.405108	0.999638	0.987949	1019.35	1.47929	1437.98	30970.6
UV518	Vernot2016	Whole~world	0.0351439	0.412138	0.999612	0.986576	1134.85	1.42589	1405.76	31565.3
UV929	Vernot2016	Whole~world	0.035226	0.411649	0.999621	0.986673	1126.39	1.40176	1409.04	31522.9
UV1224	Vernot2016	Whole~world	0.0381919	0.392861	0.999618	0.989433	896.475	1.77367	1527.68	29901.2
UV1196	Vernot2016	Whole~world	0.035308	0.375925	0.999621	0.986841	1112.34	1.41891	1412.32	28661.7
UV979	Vernot2016	Whole~world	0.035551	0.401415	0.999618	0.985966	1185.38	1.34261	1422.04	30691.2
UV580	Vernot2016	Whole~world	0.0372781	0.413268	0.999633	0.988036	1012.3	1.51129	1491.13	31570.3
UV1134	Vernot2016	Whole~world	0.0379836	0.400732	0.99961	0.987291	1075.36	1.51265	1519.34	30539.2
UV958	Vernot2016	Whole~world	0.0360538	0.410643	0.999613	0.98618	1167.76	1.38117	1442.15	31409.3
UV1230	Vernot2016	Whole~world	0.0370255	0.3923	0.999653	0.987918	1021.26	1.41481	1481.02	29903
UV1266	Vernot2016	Whole~world	0.0357565	0.381214	0.99962	0.988245	995.4	1.5914	1430.26	29066.9
UV1263	Vernot2016	Whole~world	0.0358377	0.376665	0.9996	0.987206	1082.79	1.53884	1433.51	28699.7
UV573	Vernot2016	Whole~world	0.0368613	0.412207	0.999613	0.987956	1019.77	1.57939	1474.45	31502.1
UV910	Vernot2016	Whole~world	0.0352138	0.379976	0.999602	0.986225	1164.51	1.4234	1408.55	28989.5
UV956	Vernot2016	Whole~world	0.0358072	0.38519	0.999601	0.986433	1147.18	1.44854	1432.29	29382.9
UV946	Vernot2016	Whole~world	0.0371571	0.392067	0.999614	0.987395	1066.47	1.50856	1486.28	29879.1
UV931	Vernot2016	Whole~world	0.0356773	0.402395	0.999627	0.986486	1141.68	1.36057	1427.09	30764.5
UV305	Vernot2016	Whole~world	0.0386952	0.380374	0.999552	0.985927	1191.36	1.56526	1547.81	28882.1
UV1260	Vernot2016	Whole~world	0.0359621	0.426825	0.999626	0.986384	1150.23	1.3555	1438.48	32707.5
UV886	Vernot2016	Whole~world	0.0359237	0.424695	0.999653	0.98648	1141.11	1.26601	1436.95	32538.6
UV986	Vernot2016	Whole~world	0.0356194	0.389599	0.999626	0.987439	1062.31	1.46826	1424.78	29743.2
UV940	Vernot2016	Whole~world	0.0346669	0.402636	0.99962	0.98602	1180.85	1.34123	1386.68	30824.2
UV500	Vernot2016	Whole~world	0.0374668	0.391926	0.999622	0.987893	1024.69	1.53906	1498.67	29855.4
UV927	Vernot2016	Whole~world	0.0356631	0.409031	0.999632	0.98736	1068.68	1.43456	1426.52	31295.9
UV971	Vernot2016	Whole~world	0.0358178	0.417982	0.999632	0.986753	1119.23	1.3708	1432.71	32005.9
UV944	Vernot2016	Whole~world	0.0377437	0.419864	0.999626	0.986365	1151.83	1.35472	1509.75	32079.4
UV923	Vernot2016	Whole~world	0.0363008	0.412123	0.999617	0.986024	1180.6	1.35144	1452.03	31517.8

## Sheet: Difference between Papuan data
Dataset	N	Private Heterozygous variants	Private Homozygous variants	State 1 emission (in gen)	State 2 emission (in gen)
Vernot 2016	35	102509	13072.6	2293	33944
Malaspinas 2016	40	94094.2	14063.2	2150	31655
Simons Diversity 2016	14	85235.5	14479.6	1953	29404
